# Supplementary material for: Crystal structure of penta­carbon­yl(2,2-di­fluoro­propane­thio­ato-κS)manganese(I)
Source: Acta Crystallogr E Crystallogr Commun. 2019 Apr 2;75(Pt 5):529–32. doi: 10.1107/S2056989019004134 (PMC6505588; doi:10.1107/S2056989019004134)
Supplement: Supplementary file 1 [file e-75-00529-sup1.cif]

##############################################################################
#                                                                            #
# This CIF contains the data in a paper accepted for publication in          #
# Acta Crystallographica Section E. It conforms to the requirements of       #
# Notes for Authors for Acta Crystallographica Section E, and has been       #
# peer reviewed under the auspices of the IUCr Commission on Journals.       #
#                                                                            #
# Full details of the Crystallographic Information File format               #
# are given in the paper "The Crystallographic Information File (CIF):       #
# a New Standard Archive File for Crystallography" by S. R. Hall, F. H.      #
# Allen and I. D. Brown [Acta Cryst. (1991), A47, 655-685].                  #
#                                                                            #
# The current version of the core CIF dictionary is obtainable from          #
# ftp://ftp.iucr.org/pub/cif_core.dic.                                       #
#                                                                            #
# Software is freely available for graphical display of the structure(s)     #
# in this CIF. For information consult the CIF software page                 #
# http://www.iucr.org/resources/cif/software.                                #
#                                                                            #
# This file may be used for bona fide research purposes within the           #
# scientific community so long as proper attribution is given to the journal # 
# article from which it was obtained.                                        #
#                                                                            #
##############################################################################
data_1
_database_code_depnum_ccdc_archive 'CCDC 1906042'
_audit_creation_method     SHELXL-2014/6
_chemical_name_systematic
;
Pentacarbonyl(2,2-difluoropropanethioato-\k<i>S</i>)manganese(I)
;
_chemical_name_common     ?
_chemical_formula_moiety     'C8 H3 F2 Mn O6 S'
_chemical_formula_sum     'C8 H3 F2 Mn O6 S'
_chemical_formula_iupac     '[Mn (C3 H3 F2 O1 S) (C O)5]'
_chemical_formula_weight     320.10
_chemical_melting_point     ?
_space_group_crystal_system     monoclinic
_space_group_name_H-M_alt     'P 21/c'
_space_group_name_Hall     '-P 2ybc'
loop_
    _space_group_symop_operation_xyz
    'x, y, z'
    '-x, y+1/2, -z+1/2'
    '-x, -y, -z'
    'x, -y-1/2, z-1/2'
_cell_length_a     6.3503(4)
_cell_length_b     14.9583(9)
_cell_length_c     12.3127(9)
_cell_angle_alpha     90
_cell_angle_beta     97.149(3)
_cell_angle_gamma     90
_cell_volume     1160.49(13)
_cell_formula_units_Z     4
_cell_measurement_reflns_used     9996
_cell_measurement_theta_min     2.15
_cell_measurement_theta_max     28.86
_cell_measurement_temperature     173(2)
_exptl_crystal_description     'thin_plate'
_exptl_crystal_colour     'colourless'
_exptl_crystal_size_max     0.400
_exptl_crystal_size_mid     0.260
_exptl_crystal_size_min     0.040
_exptl_crystal_density_diffrn     1.832
_exptl_crystal_density_meas     ?
_exptl_crystal_density_method     ?
_exptl_crystal_F_000     632
_exptl_absorpt_coefficient_mu     1.359
_exptl_absorpt_correction_type     multi-scan
_exptl_absorpt_process_details
;
(Blessing, 1995)
;
_exptl_absorpt_correction_T_min     0.6211
_exptl_absorpt_correction_T_max     0.7462
_diffrn_ambient_temperature     173(2)
_diffrn_radiation_type     MoK\a
_diffrn_radiation_wavelength     0.71073
_diffrn_radiation_source     'fine-focus sealed tube'
_diffrn_radiation_monochromator     graphite
_diffrn_measurement_device_type     'Nonius CAD-4 with APEXII CCD'
_diffrn_measurement_method     '\f and \w scans'
_diffrn_detector_area_resol_mean     ?
_diffrn_reflns_number     43723
_diffrn_reflns_av_R_equivalents     0.0428
_diffrn_reflns_av_unetI/netI     0.0161
_diffrn_reflns_theta_min     2.723
_diffrn_reflns_theta_max     27.099
_diffrn_reflns_theta_full     27.099
_diffrn_measured_fraction_theta_max     1.000
_diffrn_measured_fraction_theta_full     1.000
_diffrn_reflns_limit_h_min     -8
_diffrn_reflns_limit_h_max     8
_diffrn_reflns_limit_k_min     -19
_diffrn_reflns_limit_k_max     19
_diffrn_reflns_limit_l_min     -15
_diffrn_reflns_limit_l_max     15
_reflns_number_total     2554
_reflns_number_gt     2261
_reflns_threshold_expression     'I > 2\s(I)'
_refine_ls_structure_factor_coef     Fsqd
_refine_ls_matrix_type     full
_refine_ls_R_factor_all     0.0291
_refine_ls_R_factor_gt     0.0232
_refine_ls_wR_factor_gt     0.0587
_refine_ls_wR_factor_ref     0.0619
_refine_ls_goodness_of_fit_ref     1.041
_refine_ls_restrained_S_all     1.065
_refine_ls_number_reflns     2554
_refine_ls_number_parameters     175
_refine_ls_number_restraints     6
_refine_ls_hydrogen_treatment     constr
_refine_ls_weighting_scheme     calc
_refine_ls_weighting_details
              'w=1/[\s^2^(Fo^2^)+(0.0330P)^2^+0.5266P] where P=(Fo^2^+2Fc^2^)/3'
_atom_sites_solution_hydrogens     geom
_atom_sites_solution_primary     direct
_atom_sites_solution_secondary     difmap
_refine_ls_shift/su_max     0.001
_refine_ls_shift/su_mean     0.000
_refine_diff_density_max     0.547
_refine_diff_density_min     -0.282
_refine_ls_extinction_method     none
_refine_ls_extinction_coef     .
loop_
    _atom_type_symbol
    _atom_type_description
    _atom_type_scat_dispersion_real
    _atom_type_scat_dispersion_imag
    _atom_type_scat_source
    'C' 'C' 0.0033 0.0016
                         'International Tables Vol C Tables 4.2.6.8 and 6.1.1.4'
    'H' 'H' 0.0000 0.0000
                         'International Tables Vol C Tables 4.2.6.8 and 6.1.1.4'
    'O' 'O' 0.0106 0.0060
                         'International Tables Vol C Tables 4.2.6.8 and 6.1.1.4'
    'F' 'F' 0.0171 0.0103
                         'International Tables Vol C Tables 4.2.6.8 and 6.1.1.4'
    'Mn' 'Mn' 0.3368 0.7283
                         'International Tables Vol C Tables 4.2.6.8 and 6.1.1.4'
    'S' 'S' 0.1246 0.1234
                         'International Tables Vol C Tables 4.2.6.8 and 6.1.1.4'
_computing_data_collection
;
APEX2 (Bruker, 2014)
;
_computing_cell_refinement
;
SAINT (Bruker, 2014)
;
_computing_data_reduction
;
SAINT (Bruker, 2014)
;
_computing_structure_solution
;
SIR97 (Altomare <i>et al.</i>,  1999)
;
_computing_structure_refinement
;
SHELXL2014 (Sheldrick, 2015)
;
_computing_molecular_graphics
;
ORTEPIII (Burnett & Johnson, 1996), ORTEP-3 for Windows (Farrugia,
2012)
and Mercury (Macrae <i>et al.</i>,  2008)
;
_computing_publication_material
;
SHELXL2014 (Sheldrick, 2015)
;
loop_
    _atom_site_type_symbol
    _atom_site_label
    _atom_site_fract_x
    _atom_site_fract_y
    _atom_site_fract_z
    _atom_site_U_iso_or_equiv
    _atom_site_adp_type
    _atom_site_calc_flag
    _atom_site_occupancy
    _atom_site_disorder_assembly
    _atom_site_disorder_group
    Mn Mn1 0.43292(4) 0.29392(2) 0.45193(2) 0.01827(8) Uani d 1 . .
    S S1 0.53795(7) 0.42961(3) 0.37381(4) 0.02705(11) Uani d 1 . .
    O O2 0.6662(2) 0.32546(9) 0.22242(11) 0.0380(3) Uani d 1 . .
    O O11 0.2678(2) 0.13030(8) 0.54815(10) 0.0335(3) Uani d 1 . .
    O O12 0.8262(2) 0.19606(9) 0.40668(12) 0.0386(3) Uani d 1 . .
    O O13 0.1947(2) 0.24358(10) 0.23502(10) 0.0374(3) Uani d 1 . .
    O O14 0.0554(2) 0.39501(10) 0.50870(13) 0.0429(3) Uani d 1 . .
    O O15 0.6894(2) 0.35866(9) 0.65865(11) 0.0361(3) Uani d 1 . .
    C C1 0.6470(3) 0.40015(11) 0.25739(14) 0.0258(3) Uani d 1 . .
    C C11 0.3361(3) 0.19238(11) 0.51356(13) 0.0231(3) Uani d 1 . .
    C C12 0.6773(3) 0.23362(11) 0.41940(14) 0.0249(3) Uani d 1 . .
    C C13 0.2873(3) 0.26287(11) 0.31555(14) 0.0246(3) Uani d 1 . .
    C C14 0.1982(3) 0.35751(11) 0.48685(14) 0.0264(3) Uani d 1 . .
    C C15 0.5915(3) 0.33322(10) 0.58282(14) 0.0238(3) Uani d 1 . .
    C C2 0.7351(3) 0.47775(12) 0.19361(16) 0.0348(4) Uani d 1 . .
    C C3A 0.9645(4) 0.4925(2) 0.2222(2) 0.0413(6) Uani d 0.849(3) A 1
    H H3A1 0.993454 0.510299 0.299223 0.062 Uiso calc 0.849(3) A 1
    H H3A2 1.011515 0.539893 0.175822 0.062 Uiso calc 0.849(3) A 1
    H H3A3 1.041157 0.437149 0.210635 0.062 Uiso calc 0.849(3) A 1
    F F1A 0.6207(3) 0.55205(11) 0.2005(2) 0.0672(7) Uani d 0.849(3) A 1
    F F2A 0.6999(3) 0.45454(13) 0.08233(12) 0.0604(6) Uani d 0.849(3) A 1
    C C3B 0.952(2) 0.4766(13) 0.1799(15) 0.0413(6) Uani d 0.151(3) A 2
    H H3B1 1.037235 0.468084 0.251102 0.062 Uiso calc 0.151(3) A 2
    H H3B2 0.990454 0.533469 0.148047 0.062 Uiso calc 0.151(3) A 2
    H H3B3 0.979264 0.427449 0.130863 0.062 Uiso calc 0.151(3) A 2
    F F1B 0.7158(19) 0.5589(6) 0.2621(11) 0.0672(7) Uani d 0.151(3) A 2
    F F2B 0.5979(18) 0.4975(8) 0.1138(8) 0.0604(6) Uani d 0.151(3) A 2
loop_
    _atom_site_aniso_label
    _atom_site_aniso_U_11
    _atom_site_aniso_U_22
    _atom_site_aniso_U_33
    _atom_site_aniso_U_12
    _atom_site_aniso_U_13
    _atom_site_aniso_U_23
    Mn1 0.01945(13) 0.01603(13) 0.01948(13) 0.00083(8) 0.00298(9) 0.00078(9)
    S1 0.0315(2) 0.01629(19) 0.0345(2) 0.00001(15) 0.00874(18) 0.00293(16)
    O2 0.0568(9) 0.0261(7) 0.0341(7) -0.0052(6) 0.0176(6) 0.0000(5)
    O11 0.0430(7) 0.0257(6) 0.0326(7) -0.0076(5) 0.0081(6) 0.0041(5)
    O12 0.0318(7) 0.0426(8) 0.0422(8) 0.0146(6) 0.0076(6) 0.0002(6)
    O13 0.0402(7) 0.0454(8) 0.0250(7) -0.0088(6) -0.0029(6) 0.0005(6)
    O14 0.0294(7) 0.0434(8) 0.0570(9) 0.0104(6) 0.0106(6) -0.0062(7)
    O15 0.0456(8) 0.0279(7) 0.0319(7) -0.0035(6) -0.0072(6) -0.0033(5)
    C1 0.0239(8) 0.0256(8) 0.0276(8) -0.0028(6) 0.0021(6) 0.0077(7)
    C11 0.0254(8) 0.0241(8) 0.0197(8) 0.0009(6) 0.0028(6) -0.0022(6)
    C12 0.0285(9) 0.0223(8) 0.0238(8) -0.0002(7) 0.0025(6) 0.0010(6)
    C13 0.0263(8) 0.0217(8) 0.0266(9) -0.0010(6) 0.0069(7) 0.0047(6)
    C14 0.0265(8) 0.0247(8) 0.0279(9) -0.0010(7) 0.0026(7) 0.0008(7)
    C15 0.0270(8) 0.0163(8) 0.0286(8) 0.0014(6) 0.0053(7) 0.0018(6)
    C2 0.0370(10) 0.0293(9) 0.0384(10) -0.0031(8) 0.0065(8) 0.0118(8)
    C3A 0.0401(12) 0.0418(16) 0.0438(18) -0.0138(10) 0.0117(13) 0.0001(13)
    F1A 0.0639(12) 0.0365(8) 0.1106(19) 0.0244(9) 0.0482(12) 0.0455(11)
    F2A 0.0864(14) 0.0664(12) 0.0267(8) -0.0336(10) 0.0003(8) 0.0110(7)
    C3B 0.0401(12) 0.0418(16) 0.0438(18) -0.0138(10) 0.0117(13) 0.0001(13)
    F1B 0.0639(12) 0.0365(8) 0.1106(19) 0.0244(9) 0.0482(12) 0.0455(11)
    F2B 0.0864(14) 0.0664(12) 0.0267(8) -0.0336(10) 0.0003(8) 0.0110(7)
_geom_special_details
;
 All esds (except the esd in the dihedral angle between two l.s. planes)
 are estimated using the full covariance matrix.  The cell esds are taken
 into account individually in the estimation of esds in distances, angles
 and torsion angles; correlations between esds in cell parameters are only
 used when they are defined by crystal symmetry.  An approximate (isotropic)
 treatment of cell esds is used for estimating esds involving l.s. planes.
;
loop_
    _geom_bond_atom_site_label_1
    _geom_bond_atom_site_label_2
    _geom_bond_site_symmetry_2
    _geom_bond_distance
    _geom_bond_publ_flag
    Mn1 C11 . 1.8376(17) y
    Mn1 C12 . 1.8807(17) y
    Mn1 C13 . 1.8720(17) y
    Mn1 C14 . 1.8631(17) y
    Mn1 C15 . 1.8849(17) y
    Mn1 S1 . 2.3768(5) ?
    S1 C1 . 1.7250(18) ?
    O2 C1 . 1.209(2) ?
    O11 C11 . 1.131(2) ?
    O12 C12 . 1.127(2) ?
    O13 C13 . 1.126(2) ?
    O14 C14 . 1.127(2) ?
    O15 C15 . 1.122(2) ?
    C1 C2 . 1.545(2) ?
    C2 F2B . 1.264(9) ?
    C2 F1A . 1.336(2) ?
    C2 F2A . 1.404(3) ?
    C2 C3B . 1.409(13) ?
    C2 C3A . 1.472(3) ?
    C2 F1B . 1.492(11) ?
    C3A H3A1 . 0.9800 ?
    C3A H3A2 . 0.9800 ?
    C3A H3A3 . 0.9800 ?
    C3B H3B1 . 0.9800 ?
    C3B H3B2 . 0.9800 ?
    C3B H3B3 . 0.9800 ?
loop_
    _geom_angle_atom_site_label_1
    _geom_angle_atom_site_label_2
    _geom_angle_atom_site_label_3
    _geom_angle_site_symmetry_1
    _geom_angle_site_symmetry_3
    _geom_angle
    _geom_angle_publ_flag
    C11 Mn1 C12 . . 91.08(7) y
    C11 Mn1 C13 . . 90.69(7) y
    C11 Mn1 C14 . . 90.47(7) y
    C11 Mn1 C15 . . 94.32(7) y
    C11 Mn1 S1 . . 176.45(5) y
    C12 Mn1 C15 . . 87.96(7) y
    C12 Mn1 S1 . . 92.46(5) y
    C13 Mn1 C12 . . 91.07(7) y
    C13 Mn1 C15 . . 174.92(7) y
    C13 Mn1 S1 . . 88.91(5) y
    C14 Mn1 C12 . . 177.58(7) y
    C14 Mn1 C13 . . 90.77(7) y
    C14 Mn1 C15 . . 90.07(7) y
    C14 Mn1 S1 . . 86.01(5) y
    C15 Mn1 S1 . . 86.14(5) y
    C1 S1 Mn1 . . 106.26(6) ?
    O2 C1 C2 . . 117.03(16) ?
    O2 C1 S1 . . 126.92(13) ?
    C2 C1 S1 . . 116.02(13) ?
    O11 C11 Mn1 . . 176.70(15) ?
    O12 C12 Mn1 . . 175.65(15) ?
    O13 C13 Mn1 . . 177.98(15) ?
    O14 C14 Mn1 . . 179.09(17) ?
    O15 C15 Mn1 . . 177.59(15) ?
    F1A C2 F2A . . 104.25(18) ?
    F2B C2 C3B . . 119.9(9) ?
    F1A C2 C3A . . 112.9(2) ?
    F2A C2 C3A . . 107.65(19) ?
    F2B C2 F1B . . 98.7(7) ?
    C3B C2 F1B . . 103.2(8) ?
    F2B C2 C1 . . 108.2(4) ?
    F1A C2 C1 . . 110.99(16) ?
    F2A C2 C1 . . 106.65(15) ?
    C3B C2 C1 . . 118.3(8) ?
    C3A C2 C1 . . 113.66(18) ?
    F1B C2 C1 . . 105.3(4) ?
    C2 C3A H3A1 . . 109.5 ?
    C2 C3A H3A2 . . 109.5 ?
    H3A1 C3A H3A2 . . 109.5 ?
    C2 C3A H3A3 . . 109.5 ?
    H3A1 C3A H3A3 . . 109.5 ?
    H3A2 C3A H3A3 . . 109.5 ?
    C2 C3B H3B1 . . 109.5 ?
    C2 C3B H3B2 . . 109.5 ?
    H3B1 C3B H3B2 . . 109.5 ?
    C2 C3B H3B3 . . 109.5 ?
    H3B1 C3B H3B3 . . 109.5 ?
    H3B2 C3B H3B3 . . 109.5 ?
loop_
    _geom_torsion_atom_site_label_1
    _geom_torsion_atom_site_label_2
    _geom_torsion_atom_site_label_3
    _geom_torsion_atom_site_label_4
    _geom_torsion_site_symmetry_1
    _geom_torsion_site_symmetry_2
    _geom_torsion_site_symmetry_3
    _geom_torsion_site_symmetry_4
    _geom_torsion
    _geom_torsion_publ_flag
    Mn1 S1 C1 C2 . . . . -177.98(11) ?
loop_
    _geom_hbond_atom_site_label_D
    _geom_hbond_atom_site_label_H
    _geom_hbond_atom_site_label_A
    _geom_hbond_site_symmetry_A
    _geom_hbond_distance_DH
    _geom_hbond_distance_HA
    _geom_hbond_distance_DA
    _geom_hbond_angle_DHA
    C3A H3A1 O14 3_666 0.98 2.81 3.732(3) 158
    C3A H3A2 O12 2_755 0.98 2.79 3.753(3) 166
    C3A H3A3 O11 4_665 0.98 2.79 3.564(3) 136
    C3B H3B2 O12 2_755 0.98 2.81 3.777(19) 168
    C3B H3B3 O11 4_665 0.98 2.37 3.165(15) 138
    C3B H3B3 O11 4_665 0.98 2.37 3.165(15) 138
_shelx_space_group_comment
;
The symmetry employed for this shelxl refinement is uniquely defined
by the following loop, which should always be used as a source of
symmetry information in preference to the above space-group names.
They are only intended as comments.
;
_shelx_estimated_absorpt_T_min     0.612
_shelx_estimated_absorpt_T_max     0.948
_shelx_hkl_file
;
  -1   0   0  735.44   26.53
  -1   0   0  836.02   27.43
  -1   0   0  994.49   27.10
  -1   0   0  980.38   28.73
  -1   0   0  742.05   34.06
   1   0   0  955.73   32.05
   1   0   0  845.80   28.46
   1   0   0  949.70   28.31
   1   0   0  788.20   29.07
   1   0   0 1000.00   26.76
   1   0   0  968.92   28.66
  -2   0   0   18.67    0.97
  -2   0   0   17.36    0.68
  -2   0   0   21.09    0.90
  -2   0   0   20.32    0.82
  -2   0   0   19.90    0.77
  -2   0   0   19.78    0.82
  -2   0   0   20.20    0.93
   2   0   0   19.89    0.84
   2   0   0   19.30    0.92
   2   0   0   20.36    0.87
   2   0   0   19.72    0.71
   2   0   0   19.80    0.74
   2   0   0   21.07    0.81
   2   0   0   19.96    0.69
   2   0   0   19.95    0.67
   2   0   0   18.92    0.97
  -3   0   0   43.28    1.76
  -3   0   0   45.61    1.69
  -3   0   0   42.49    1.89
  -3   0   0   44.92    2.04
  -3   0   0   46.10    1.80
  -3   0   0   42.26    1.63
  -3   0   0   45.51    1.63
   3   0   0   43.24    1.44
   3   0   0   43.66    1.70
   3   0   0   43.84    1.56
   3   0   0   41.74    1.87
   3   0   0   45.89    1.58
   3   0   0   43.98    2.02
   3   0   0   46.91    1.78
   3   0   0   44.44    1.74
  -4   0   0    2.65    0.39
  -4   0   0    2.37    0.32
  -4   0   0    2.44    0.54
  -4   0   0    1.85    0.36
  -4   0   0    1.37    0.57
   4   0   0    2.13    0.19
   4   0   0    1.56    0.54
   4   0   0    2.38    0.35
   4   0   0    2.51    0.52
   4   0   0    2.24    0.57
   4   0   0    1.87    0.41
   4   0   0    2.35    0.37
  -5   0   0    4.44    0.90
  -5   0   0    3.37    0.45
  -5   0   0    3.50    0.51
  -5   0   0    5.56    0.80
  -5   0   0    4.19    0.53
   5   0   0    5.12    0.81
   5   0   0    5.85    0.77
   5   0   0    4.99    0.84
  -6   0   0    3.58    0.48
  -6   0   0    4.31    1.00
  -6   0   0    3.16    0.82
  -6   0   0    2.61    0.55
  -6   0   0    4.21    0.60
   6   0   0    3.92    0.85
   6   0   0    4.13    0.82
  -7   0   0   17.53    1.58
  -7   0   0   19.13    1.90
   7   0   0   17.32    1.36
   7   0   0   17.43    1.60
  -8   0   0   35.94    2.32
  -8   0   0   34.76    2.52
   8   0   0   37.56    2.29
   8   0   0   34.90    2.08
  -9   0   0    3.50    1.15
  -9   0   0    3.08    1.29
   9   0   0    4.95    1.20
   9   0   0    3.99    0.98
   9   0   0    3.33    0.99
   9  -1   0    3.27    0.91
   9  -1   0    5.33    1.23
   9  -1   0    6.04    1.22
  -9   1   0    2.81    1.23
  -9   1   0    5.93    1.53
   8  -1   0    1.98    0.82
   8  -1   0    2.27    0.81
  -8   1   0    2.00    0.91
  -8   1   0    3.33    1.13
   7  -1   0    0.70    0.70
   7  -1   0   -0.42    0.62
  -7   1   0   -0.52    0.72
  -7   1   0   -0.55    0.74
  -7   1   0   -0.20    0.47
   6  -1   0    0.70    0.67
   6  -1   0    0.92    0.61
  -6   1   0    0.11    0.38
  -6   1   0    0.98    0.76
  -6   1   0    0.86    0.45
  -6   1   0    1.24    0.43
  -6   1   0    0.83    0.70
   5  -1   0   71.32    2.96
   5  -1   0   71.85    2.75
  -5   1   0   69.65    2.61
  -5   1   0   68.04    2.58
  -5   1   0   70.20    2.53
  -5   1   0   66.41    3.04
  -5   1   0   68.22    2.83
   4  -1   0   66.00    2.47
   4  -1   0   64.15    2.29
   4  -1   0   63.71    2.67
   4  -1   0   68.52    2.20
   4  -1   0   63.86    2.31
  -4   1   0   66.39    2.76
  -4   1   0   66.20    2.63
  -4   1   0   66.59    2.42
  -4   1   0   66.06    2.40
  -4   1   0   69.33    2.60
   3  -1   0   31.44    1.50
   3  -1   0   33.22    1.52
   3  -1   0   31.58    1.20
   3  -1   0   30.55    1.36
   3  -1   0   30.57    1.40
   3  -1   0   28.76    1.08
   3  -1   0   29.93    1.21
  -3   1   0   26.20    1.10
  -3   1   0   31.00    1.25
  -3   1   0   32.41    1.58
  -3   1   0   30.95    1.30
  -3   1   0   28.65    1.48
  -3   1   0   30.22    1.43
  -3   1   0   30.44    1.14
  -3   1   0   32.31    1.31
   2  -1   0    0.16    0.15
   2  -1   0    0.50    0.24
   2  -1   0    0.15    0.23
   2  -1   0    0.27    0.12
   2  -1   0    0.10    0.22
   2  -1   0   -0.07    0.14
  -2   1   0    0.26    0.27
  -2   1   0    0.20    0.18
  -2   1   0    0.22    0.28
  -2   1   0    0.53    0.23
  -2   1   0   -0.03    0.25
  -2   1   0    0.33    0.13
  -2   1   0    0.06    0.08
  -2   1   0   -0.15    0.22
  -2   1   0    0.07    0.14
   1  -1   0   23.36    0.92
   1  -1   0   28.01    1.07
   1  -1   0   23.66    0.92
   1  -1   0   28.78    0.99
   1  -1   0   24.23    0.99
   1  -1   0   29.63    0.98
  -1   1   0   28.91    0.93
  -1   1   0   26.79    0.99
  -1   1   0   28.98    1.02
  -1   1   0   30.03    1.06
  -1   1   0   28.98    0.98
  -1   1   0   26.76    1.06
  -1   1   0   27.99    0.99
   0  -1   0   -0.16    0.02
   0  -1   0   -0.18    0.01
   0  -1   0   -0.17    0.01
   0  -1   0   -0.17    0.01
   0  -1   0   -0.18    0.01
   0  -1   0   -0.17    0.01
   0  -1   0   -0.18    0.01
   0   1   0   -0.18    0.01
   0   1   0   -0.18    0.01
   0   1   0   -0.19    0.01
   0   1   0   -0.18    0.01
   0   1   0   -0.17    0.01
   0   1   0   -0.18    0.01
   0   1   0   -0.19    0.01
  -1  -1   0   30.05    1.05
  -1  -1   0   28.47    1.06
  -1  -1   0   26.75    0.91
  -1  -1   0   30.00    0.97
  -1  -1   0   26.63    1.05
  -1  -1   0   29.47    1.01
   1   1   0   26.71    1.16
   1   1   0   28.73    1.00
   1   1   0   27.88    1.05
   1   1   0   27.49    0.90
   1   1   0   29.17    1.02
   1   1   0   24.70    0.94
  -2  -1   0    0.21    0.24
  -2  -1   0    0.02    0.20
  -2  -1   0    0.20    0.12
  -2  -1   0   -0.07    0.16
  -2  -1   0    0.14    0.10
  -2  -1   0   -0.33    0.21
   2   1   0    0.19    0.06
   2   1   0    0.05    0.12
   2   1   0    0.11    0.09
   2   1   0   -0.06    0.16
   2   1   0    0.04    0.18
   2   1   0    0.01    0.22
   2   1   0   -0.01    0.05
   2   1   0    0.07    0.26
   2   1   0    0.21    0.14
  -3  -1   0   27.69    1.11
  -3  -1   0   32.74    1.40
  -3  -1   0   33.02    1.18
  -3  -1   0   31.47    1.44
  -3  -1   0   32.74    1.52
  -3  -1   0   28.95    1.24
   3   1   0   30.17    1.13
   3   1   0   31.93    1.26
   3   1   0   30.26    0.97
   3   1   0   30.45    1.18
   3   1   0   31.65    1.34
   3   1   0   32.69    1.36
   3   1   0   31.27    1.13
   3   1   0   27.55    1.56
   3   1   0   28.82    1.44
  -4  -1   0   68.26    2.56
  -4  -1   0   64.54    2.46
  -4  -1   0   68.45    2.79
  -4  -1   0   64.48    2.30
  -4  -1   0   69.50    2.39
   4   1   0   66.66    2.96
   4   1   0   69.92    2.56
   4   1   0   68.34    2.71
   4   1   0   71.08    2.55
   4   1   0   67.17    2.28
   4   1   0   69.88    2.30
   4   1   0   67.77    2.48
  -5  -1   0   69.47    2.60
  -5  -1   0   71.08    2.76
  -5  -1   0   71.21    3.03
  -5  -1   0   65.70    2.50
  -5  -1   0   68.16    2.38
   5   1   0   67.62    2.40
   5   1   0   68.63    3.15
   5   1   0   67.28    2.68
   5   1   0   69.15    2.60
   5   1   0   71.67    2.91
  -6  -1   0    1.27    0.45
  -6  -1   0    0.56    0.39
  -6  -1   0    0.69    0.30
  -6  -1   0    1.61    0.76
  -6  -1   0    1.51    0.66
   6   1   0    0.53    0.67
   6   1   0    0.65    0.66
   6   1   0    1.46    0.64
  -7  -1   0   -1.10    0.67
  -7  -1   0   -0.59    0.71
   7   1   0   -0.05    0.59
   7   1   0   -0.20    0.58
  -8  -1   0    1.56    0.84
  -8  -1   0    2.31    1.05
   8   1   0    0.91    0.75
   8   1   0    1.71    0.78
  -9  -1   0    3.38    1.31
   9   1   0    5.32    1.10
   9   1   0    7.42    1.35
   9   1   0    5.79    1.09
   9  -2   0    5.49    1.14
   9  -2   0    2.32    1.06
   9  -2   0    3.28    1.03
  -9   2   0    3.81    1.35
  -9   2   0    3.31    1.21
   8  -2   0   21.04    1.92
   8  -2   0   18.69    1.62
  -8   2   0   18.05    2.04
  -8   2   0   17.90    1.79
   7  -2   0   13.74    1.47
   7  -2   0   15.52    1.34
  -7   2   0   13.88    1.48
  -7   2   0   12.76    1.14
  -7   2   0   13.99    1.73
   6  -2   0    3.22    0.86
   6  -2   0    3.89    0.78
  -6   2   0    2.86    0.85
  -6   2   0    3.01    0.57
  -6   2   0    3.39    0.56
  -6   2   0    2.17    0.91
  -6   2   0    2.71    0.58
   5  -2   0   16.28    1.23
   5  -2   0   16.74    0.80
   5  -2   0   18.50    1.34
  -5   2   0   17.53    0.81
  -5   2   0   17.84    1.32
  -5   2   0   17.47    0.81
  -5   2   0   20.37    1.10
  -5   2   0   16.69    1.39
  -5   2   0   18.01    0.99
   4  -2   0   15.97    1.02
   4  -2   0   17.22    0.76
   4  -2   0   18.74    1.19
  -4   2   0   17.18    0.89
  -4   2   0   15.83    0.77
  -4   2   0   16.48    1.14
  -4   2   0   17.55    0.80
  -4   2   0   17.35    1.20
  -4   2   0   17.88    0.87
   3  -2   0   22.77    0.95
   3  -2   0   24.09    1.04
   3  -2   0   24.31    1.23
   3  -2   0   23.84    1.04
   3  -2   0   23.31    1.31
   3  -2   0   24.09    1.19
  -3   2   0   23.26    1.10
  -3   2   0   24.73    0.96
  -3   2   0   21.77    1.29
  -3   2   0   24.00    0.92
  -3   2   0   23.83    1.34
  -3   2   0   23.71    1.04
  -3   2   0   24.79    1.16
  -3   2   0   25.04    1.30
  -3   2   0   23.95    1.33
   2  -2   0   53.60    2.05
   2  -2   0   53.85    1.96
   2  -2   0   53.06    1.82
   2  -2   0   52.55    1.84
   2  -2   0   53.59    1.82
   2  -2   0   54.60    1.89
  -2   2   0   54.87    1.90
  -2   2   0   56.93    2.09
  -2   2   0   56.77    1.98
  -2   2   0   56.51    2.22
  -2   2   0   54.74    2.00
  -2   2   0   53.64    1.83
  -2   2   0   52.69    1.93
  -2   2   0   55.34    2.07
  -2   2   0   53.41    1.95
   1  -2   0   94.44    3.13
   1  -2   0  100.70    3.21
   1  -2   0  101.67    3.14
   1  -2   0   98.33    3.08
   1  -2   0   96.44    3.20
   1  -2   0  101.67    3.19
   1  -2   0   97.03    3.35
  -1   2   0  104.91    3.15
  -1   2   0   99.38    3.36
  -1   2   0   99.75    3.33
  -1   2   0  101.30    3.09
  -1   2   0  104.18    3.38
  -1   2   0   99.11    3.20
  -1   2   0   99.58    3.36
  -1   2   0  106.49    3.23
   0   2   0  106.47    3.60
   0   2   0  120.56    3.72
   0   2   0  127.69    4.23
  -1  -2   0  104.36    3.30
  -1  -2   0  100.50    3.20
  -1  -2   0   99.76    3.15
  -1  -2   0   96.40    3.40
  -1  -2   0  100.35    3.07
   1   2   0  100.52    3.15
   1   2   0  100.19    3.60
   1   2   0   99.08    3.06
   1   2   0   99.88    3.40
   1   2   0   95.39    3.20
   1   2   0  100.54    3.00
  -2  -2   0   55.12    1.98
  -2  -2   0   54.88    1.74
  -2  -2   0   53.36    1.82
  -2  -2   0   53.19    1.91
  -2  -2   0   54.98    2.02
   2   2   0   53.72    2.21
   2   2   0   54.30    1.82
   2   2   0   51.64    1.81
   2   2   0   53.38    2.01
   2   2   0   53.03    1.71
   2   2   0   52.07    1.93
   2   2   0   53.85    1.88
  -3  -2   0   22.36    0.90
  -3  -2   0   23.25    0.82
  -3  -2   0   23.87    1.23
  -3  -2   0   23.85    1.07
  -3  -2   0   23.63    1.22
  -3  -2   0   24.21    1.13
   3   2   0   22.90    0.88
   3   2   0   23.92    0.79
   3   2   0   22.34    1.01
   3   2   0   24.36    1.12
   3   2   0   24.43    1.03
   3   2   0   22.45    1.38
   3   2   0   22.63    1.02
   3   2   0   25.01    1.04
   3   2   0   23.88    1.10
  -4  -2   0   15.88    0.77
  -4  -2   0   16.04    0.97
  -4  -2   0   16.41    0.90
  -4  -2   0   17.85    1.13
  -4  -2   0   18.60    1.16
  -4  -2   0   17.58    0.67
   4   2   0   16.77    0.82
   4   2   0   17.42    0.97
   4   2   0   17.83    1.15
   4   2   0   20.02    1.05
   4   2   0   16.44    0.75
   4   2   0   17.14    0.70
   4   2   0   17.81    0.89
   4   2   0   15.77    1.20
  -5  -2   0   18.09    1.39
  -5  -2   0   17.95    0.88
  -5  -2   0   18.20    1.05
  -5  -2   0   17.94    1.22
  -5  -2   0   19.09    0.73
   5   2   0   19.06    1.03
   5   2   0   16.86    0.86
   5   2   0   18.74    0.92
   5   2   0   17.35    1.18
   5   2   0   20.05    1.44
   5   2   0   18.66    1.33
  -6  -2   0    2.58    0.43
  -6  -2   0    1.87    0.74
  -6  -2   0    1.70    0.87
   6   2   0    3.02    0.55
   6   2   0    3.50    0.87
   6   2   0    2.57    0.75
   6   2   0    1.93    0.69
  -7  -2   0   14.61    1.37
  -7  -2   0   15.80    1.72
   7   2   0   15.79    1.50
   7   2   0   14.86    1.57
   7   2   0   13.79    1.32
  -8  -2   0   20.13    1.75
  -8  -2   0   12.68    1.81
   8   2   0   19.24    1.60
   8   2   0   19.31    1.63
  -9  -2   0    4.25    1.37
   9   2   0    5.44    1.11
   9   2   0    1.88    0.91
   9   2   0    5.94    1.24
   9  -3   0    0.78    0.86
   9  -3   0    0.79    1.04
   9  -3   0    0.02    0.70
  -9   3   0    0.31    1.16
  -9   3   0   -1.62    0.97
   8  -3   0    1.52    0.90
   8  -3   0    1.09    0.76
  -8   3   0    0.95    1.02
  -8   3   0    2.79    1.00
   7  -3   0    6.05    0.98
   7  -3   0    5.50    1.04
  -7   3   0    7.11    0.84
  -7   3   0    4.78    1.21
  -7   3   0    5.71    0.82
  -7   3   0    5.28    1.11
   6  -3   0   35.05    1.83
   6  -3   0   37.31    2.06
  -6   3   0   38.97    2.13
  -6   3   0   34.66    1.63
  -6   3   0   33.10    2.18
  -6   3   0   34.25    1.61
  -6   3   0   36.93    1.76
   5  -3   0   40.73    1.61
   5  -3   0   40.86    2.12
   5  -3   0   41.11    1.92
  -5   3   0   44.38    1.88
  -5   3   0   44.00    2.15
  -5   3   0   44.20    2.29
  -5   3   0   43.29    1.89
  -5   3   0   41.38    1.64
  -5   3   0   41.59    1.77
   4  -3   0   95.20    3.63
   4  -3   0   99.06    3.38
   4  -3   0   91.07    3.20
  -4   3   0  101.31    3.22
  -4   3   0   94.39    3.42
  -4   3   0   94.32    3.74
  -4   3   0   98.90    3.57
  -4   3   0   90.26    3.35
  -4   3   0   97.19    3.40
   3  -3   0   31.18    1.29
   3  -3   0   30.69    1.23
   3  -3   0   32.34    1.57
   3  -3   0   33.64    1.43
   3  -3   0   30.56    1.30
   3  -3   0   29.28    1.45
  -3   3   0   31.92    1.24
  -3   3   0   34.00    1.56
  -3   3   0   32.28    1.39
  -3   3   0   29.50    1.51
  -3   3   0   33.07    1.61
  -3   3   0   31.32    1.28
  -3   3   0   31.51    1.40
  -3   3   0   30.27    1.56
  -3   3   0   33.02    1.36
   2  -3   0  188.07    6.30
   2  -3   0  190.93    5.89
   2  -3   0  188.62    5.79
   2  -3   0  182.57    6.00
   2  -3   0  189.18    5.98
   2  -3   0  189.78    5.89
   2  -3   0  189.99    6.04
  -2   3   0  195.76    6.34
  -2   3   0  180.45    5.99
  -2   3   0  183.87    6.73
  -2   3   0  192.41    6.29
  -2   3   0  190.27    5.89
  -2   3   0  193.67    6.36
  -2   3   0  192.65    6.06
   1  -3   0   85.96    2.81
   1  -3   0   87.65    2.70
   1  -3   0   86.13    2.77
   1  -3   0   85.84    2.80
   1  -3   0   82.96    2.93
   1  -3   0   82.76    2.74
   1  -3   0   86.28    2.80
  -1   3   0   86.28    2.96
  -1   3   0   85.20    2.74
  -1   3   0   87.29    2.78
  -1   3   0   82.86    2.93
  -1   3   0   87.40    2.81
  -1   3   0   87.89    2.92
  -1   3   0   84.49    3.16
  -1   3   0   84.50    2.81
  -1   3   0   85.98    2.75
  -1   3   0   86.68    2.70
   0  -3   0    0.05    0.13
   0  -3   0    0.11    0.15
   0  -3   0   -0.08    0.15
   0  -3   0    0.05    0.17
   0  -3   0   -0.12    0.20
   0  -3   0    0.13    0.22
   0  -3   0   -0.20    0.14
   0   3   0    0.10    0.20
   0   3   0    0.09    0.14
   0   3   0    0.07    0.21
   0   3   0   -0.01    0.15
   0   3   0   -0.51    0.20
   0   3   0   -0.17    0.22
   0   3   0    0.19    0.19
   0   3   0    0.00    0.16
   0   3   0   -0.04    0.14
   0   3   0   -0.35    0.25
  -1  -3   0   84.78    2.60
  -1  -3   0   93.17    2.84
  -1  -3   0   81.10    2.60
  -1  -3   0   84.24    2.61
  -1  -3   0   83.44    2.77
  -1  -3   0   91.16    3.02
  -1  -3   0   81.50    2.82
   1   3   0   89.89    2.76
   1   3   0   85.79    2.60
   1   3   0   81.73    2.80
   1   3   0   83.85    2.99
   1   3   0   83.89    3.16
   1   3   0   85.76    2.60
  -2  -3   0  190.48    6.18
  -2  -3   0  180.88    5.76
  -2  -3   0  182.20    6.33
   2   3   0  180.76    7.35
   2   3   0  186.00    6.67
   2   3   0  184.56    5.82
   2   3   0  191.36    6.16
   2   3   0  181.82    5.75
   2   3   0  188.48    5.96
   2   3   0  196.88    5.82
   2   3   0  187.53    6.31
  -3  -3   0   34.84    1.49
  -3  -3   0   32.25    1.33
  -3  -3   0   32.21    1.54
  -3  -3   0   31.07    1.09
   3   3   0   33.13    1.30
   3   3   0   33.03    1.49
   3   3   0   32.02    1.07
   3   3   0   32.71    1.17
   3   3   0   31.53    1.70
   3   3   0   32.22    1.09
   3   3   0   32.75    1.35
   3   3   0   32.83    1.39
   3   3   0   31.35    1.31
   3   3   0   31.76    1.36
   3   3   0   32.95    1.37
  -4  -3   0   95.99    3.11
  -4  -3   0   97.24    3.65
  -4  -3   0   96.94    3.63
  -4  -3   0   97.01    3.33
   4   3   0   94.20    3.76
   4   3   0   95.62    3.30
   4   3   0   93.81    3.41
   4   3   0   96.77    3.03
   4   3   0   91.39    3.53
   4   3   0  102.26    3.35
   4   3   0   98.04    4.03
   4   3   0   88.09    3.50
   4   3   0   96.27    3.33
  -5  -3   0   41.88    1.50
  -5  -3   0   39.26    1.82
  -5  -3   0   38.94    2.09
   5   3   0   42.74    1.52
   5   3   0   40.70    1.54
   5   3   0   41.94    2.26
   5   3   0   39.97    2.03
   5   3   0   42.00    1.54
   5   3   0   40.82    1.90
   5   3   0   44.18    1.75
  -6  -3   0   38.29    1.91
  -6  -3   0   38.89    2.20
   6   3   0   35.68    1.65
   6   3   0   36.35    1.97
   6   3   0   35.83    2.21
   6   3   0   36.82    1.92
  -7  -3   0    6.40    0.96
  -7  -3   0    6.12    1.23
   7   3   0    6.93    1.07
   7   3   0    6.91    1.18
   7   3   0    6.29    0.96
  -8  -3   0    1.70    1.02
  -8  -3   0    0.96    0.86
   8   3   0    1.87    0.78
   8   3   0    1.79    0.77
  -9  -3   0    0.01    1.06
   9   3   0    0.27    0.79
   9   3   0   -0.24    0.77
   9  -4   0    0.53    0.87
   9  -4   0   -0.91    0.72
   9  -4   0    1.77    1.10
  -9   4   0    1.05    1.25
  -9   4   0   -0.37    1.10
   8  -4   0    3.73    1.11
   8  -4   0    1.31    0.79
   8  -4   0    2.22    0.71
   8  -4   0    4.48    1.08
  -8   4   0    1.80    1.09
  -8   4   0    1.52    1.11
   7  -4   0    9.93    1.01
   7  -4   0   11.37    1.37
   7  -4   0    7.20    1.04
  -7   4   0    9.29    0.96
  -7   4   0    8.90    1.47
  -7   4   0   11.09    1.11
  -7   4   0   10.20    1.36
   6  -4   0    1.61    0.37
   6  -4   0    0.80    0.71
   6  -4   0    1.98    0.67
  -6   4   0    1.96    0.87
  -6   4   0    3.59    0.99
  -6   4   0    2.32    0.63
   5  -4   0    3.90    0.85
   5  -4   0    3.99    0.72
   5  -4   0    4.60    0.53
  -5   4   0    4.62    0.53
  -5   4   0    4.26    0.96
  -5   4   0    4.57    0.70
  -5   4   0    5.29    0.56
  -5   4   0    4.39    0.87
  -5   4   0    5.81    0.69
   4  -4   0    0.52    0.28
   4  -4   0    0.43    0.44
   4  -4   0    0.38    0.54
  -4   4   0    0.29    0.40
  -4   4   0    0.51    0.57
  -4   4   0   -0.03    0.21
  -4   4   0    0.02    0.30
  -4   4   0   -0.32    0.49
  -4   4   0   -0.05    0.30
   3  -4   0    6.74    0.56
   3  -4   0    7.37    0.68
   3  -4   0    7.90    0.66
   3  -4   0    8.26    0.73
   3  -4   0    6.74    0.79
  -3   4   0    6.92    0.58
  -3   4   0    8.43    0.86
  -3   4   0    6.84    0.56
  -3   4   0    8.53    0.71
  -3   4   0    7.43    0.80
  -3   4   0    7.37    0.70
   2  -4   0    4.32    0.44
   2  -4   0    3.39    0.57
   2  -4   0    3.15    0.40
   2  -4   0    2.99    0.43
   2  -4   0    3.79    0.51
   2  -4   0    3.99    0.41
   2  -4   0    4.06    0.53
  -2   4   0    3.53    0.46
  -2   4   0    3.03    0.54
  -2   4   0    3.45    0.30
  -2   4   0    4.26    0.48
  -2   4   0    3.18    0.56
  -2   4   0    3.26    0.48
  -2   4   0    3.21    0.43
  -2   4   0    4.35    0.57
  -2   4   0    4.01    0.48
   1  -4   0    7.17    0.43
   1  -4   0    6.72    0.51
   1  -4   0    6.91    0.48
   1  -4   0    7.26    0.47
   1  -4   0    6.43    0.52
   1  -4   0    6.42    0.43
   1  -4   0    5.51    0.43
  -1   4   0    6.69    0.45
  -1   4   0    6.61    0.49
  -1   4   0    6.15    0.50
  -1   4   0    7.05    0.46
  -1   4   0    6.60    0.51
  -1   4   0    6.39    0.47
  -1   4   0    6.49    0.45
  -1   4   0    6.83    0.45
  -1   4   0    6.77    0.47
  -1   4   0    6.16    0.45
   0  -4   0   30.91    1.19
   0  -4   0   31.42    1.21
   0  -4   0   31.54    1.16
   0  -4   0   30.59    1.20
   0  -4   0   31.60    1.11
   0  -4   0   31.22    1.09
   0  -4   0   31.88    1.10
   0   4   0   30.90    1.21
   0   4   0   31.93    1.28
   0   4   0   31.42    1.38
   0   4   0   32.38    1.20
   0   4   0   32.07    1.19
   0   4   0   32.46    1.10
   0   4   0   31.33    1.28
   0   4   0   32.96    1.12
   0   4   0   30.43    1.09
  -1  -4   0    5.59    0.31
  -1  -4   0    6.78    0.50
  -1  -4   0    6.20    0.36
  -1  -4   0    9.36    0.60
  -1  -4   0    6.69    0.43
  -1  -4   0    5.92    0.24
   1   4   0    6.27    0.30
   1   4   0    6.63    0.35
   1   4   0    7.18    0.47
   1   4   0    7.01    0.43
   1   4   0    6.40    0.35
   1   4   0    6.52    0.52
   1   4   0    6.59    0.51
  -2  -4   0    3.58    0.55
  -2  -4   0    3.67    0.30
  -2  -4   0    3.52    0.45
   2   4   0    3.68    0.17
   2   4   0    3.31    0.49
   2   4   0    3.31    0.30
   2   4   0    3.54    0.36
   2   4   0    3.30    0.32
   2   4   0    3.59    0.18
   2   4   0    3.25    0.25
   2   4   0    3.99    0.31
   2   4   0    3.71    0.48
   2   4   0    3.34    0.50
   2   4   0    3.25    0.47
  -3  -4   0    7.24    0.55
  -3  -4   0   10.00    0.82
  -3  -4   0    7.65    0.78
   3   4   0    7.64    0.67
   3   4   0    6.52    0.39
   3   4   0    6.52    0.63
   3   4   0    6.95    0.52
   3   4   0    7.67    0.64
   3   4   0    7.63    0.48
   3   4   0    8.15    0.33
   3   4   0    8.93    0.73
   3   4   0    6.58    0.61
  -4  -4   0    0.44    0.45
  -4  -4   0    0.03    0.35
  -4  -4   0    0.49    0.51
   4   4   0    0.10    0.33
   4   4   0    0.53    0.34
   4   4   0    0.07    0.13
   4   4   0    0.76    0.53
   4   4   0    0.40    0.15
   4   4   0    0.22    0.29
   4   4   0    0.40    0.30
   4   4   0   -0.19    0.28
   4   4   0    0.02    0.23
   4   4   0    0.41    0.42
  -5  -4   0    4.02    0.64
  -5  -4   0    5.01    0.91
  -5  -4   0    5.50    0.88
   5   4   0    4.50    0.80
   5   4   0    4.49    0.44
   5   4   0    5.02    0.47
   5   4   0    4.38    0.72
   5   4   0    5.19    0.92
   5   4   0    5.61    0.60
   5   4   0    4.59    0.38
  -6  -4   0    1.72    0.79
  -6  -4   0    2.23    0.65
   6   4   0    1.52    0.49
   6   4   0    2.14    0.80
   6   4   0    2.19    0.75
   6   4   0    1.46    0.68
  -7  -4   0   10.48    1.13
  -7  -4   0    9.55    1.44
   7   4   0    8.67    1.30
   7   4   0    9.53    1.14
   7   4   0   10.39    1.19
  -8  -4   0    1.54    0.86
  -8  -4   0    2.25    1.07
   8   4   0    3.25    0.88
   8   4   0    3.22    0.84
   8   4   0    2.22    1.00
  -9  -4   0   -0.58    1.00
   9   4   0    1.22    0.83
   9   4   0    2.11    0.88
   8  -5   0    3.62    1.05
   8  -5   0    3.21    1.11
   8  -5   0    2.30    0.90
   8  -5   0    1.21    0.68
  -8   5   0    2.66    1.22
  -8   5   0    3.59    0.85
  -8   5   0    2.00    1.04
   7  -5   0    4.55    1.06
   7  -5   0    3.75    0.71
   7  -5   0    3.22    0.83
  -7   5   0    2.25    0.96
  -7   5   0    2.49    0.74
  -7   5   0    4.37    1.19
  -7   5   0    3.73    0.74
   6  -5   0    4.49    0.72
   6  -5   0    6.26    0.92
   6  -5   0    4.81    0.61
   6  -5   0    4.25    0.95
  -6   5   0    4.02    1.00
  -6   5   0    5.14    1.11
  -6   5   0    3.89    0.73
  -6   5   0    3.50    0.52
   5  -5   0   11.55    1.07
   5  -5   0   11.51    0.93
   5  -5   0   12.62    1.29
   5  -5   0   12.64    0.83
  -5   5   0   10.09    1.30
  -5   5   0   12.05    0.62
  -5   5   0   11.14    0.92
  -5   5   0   12.41    1.08
  -5   5   0   11.27    0.96
  -5   5   0   13.83    1.33
  -5   5   0   12.91    0.85
   4  -5   0    0.07    0.28
   4  -5   0    0.00    0.46
   4  -5   0    0.01    0.51
   4  -5   0   -0.08    0.35
  -4   5   0    0.08    0.27
  -4   5   0    0.79    0.58
  -4   5   0    0.47    0.57
  -4   5   0    0.43    0.41
  -4   5   0    0.09    0.32
  -4   5   0    0.07    0.33
   3  -5   0    8.93    0.62
   3  -5   0    8.61    0.78
   3  -5   0   10.31    0.94
   3  -5   0    9.00    0.72
  -3   5   0    8.03    0.89
  -3   5   0    8.73    0.67
  -3   5   0    8.80    0.69
  -3   5   0    9.72    0.79
  -3   5   0    8.38    0.86
  -3   5   0    9.37    0.76
   2  -5   0   18.05    0.90
   2  -5   0   17.89    0.99
   2  -5   0   17.68    0.92
   2  -5   0   18.02    0.90
   2  -5   0   17.84    1.03
   2  -5   0   17.73    1.13
   2  -5   0   17.52    1.07
  -2   5   0   18.58    1.03
  -2   5   0   18.54    1.09
  -2   5   0   18.50    0.94
  -2   5   0   17.32    0.83
  -2   5   0   17.82    0.99
  -2   5   0   17.68    1.03
  -2   5   0   15.44    1.02
  -2   5   0   16.66    1.08
  -2   5   0   17.82    0.97
   1  -5   0   10.61    0.60
   1  -5   0   10.85    0.59
   1  -5   0   10.23    0.63
   1  -5   0   11.38    0.67
   1  -5   0   11.21    0.74
   1  -5   0   11.12    0.65
   1  -5   0    9.92    0.65
   1  -5   0   12.14    0.70
  -1   5   0   10.90    0.72
  -1   5   0   11.15    0.67
  -1   5   0   12.39    0.68
  -1   5   0   10.55    0.65
  -1   5   0   10.41    0.77
  -1   5   0   12.17    0.66
  -1   5   0   11.07    0.68
  -1   5   0   11.62    0.68
  -1   5   0   10.15    0.64
  -1   5   0   11.04    0.64
   0  -5   0    0.30    0.22
   0  -5   0   -0.03    0.21
   0  -5   0    0.08    0.27
   0  -5   0    0.09    0.17
   0  -5   0    0.04    0.16
   0  -5   0   -0.03    0.14
   0  -5   0   -0.03    0.23
   0  -5   0   -0.16    0.14
   0   5   0   -0.23    0.19
   0   5   0    0.10    0.19
   0   5   0   -0.13    0.25
   0   5   0   -0.17    0.21
   0   5   0   -0.15    0.30
   0   5   0   -0.02    0.23
   0   5   0   -0.24    0.15
   0   5   0   -0.19    0.19
   0   5   0    0.09    0.15
  -1  -5   0   11.46    0.69
  -1  -5   0    8.92    0.37
  -1  -5   0   10.42    0.60
  -1  -5   0   10.85    0.49
  -1  -5   0   12.78    0.78
  -1  -5   0   10.30    0.52
   1   5   0    9.57    0.73
   1   5   0   10.87    0.51
   1   5   0   11.17    0.60
   1   5   0   10.36    0.48
   1   5   0   11.26    0.47
   1   5   0   10.63    0.58
   1   5   0   12.83    0.71
   1   5   0   10.69    0.73
   1   5   0   10.27    0.66
  -2  -5   0   17.06    0.66
  -2  -5   0   16.01    0.83
  -2  -5   0   16.40    0.98
  -2  -5   0   18.82    0.88
  -2  -5   0   17.66    1.15
   2   5   0   17.71    0.73
   2   5   0   17.41    1.03
   2   5   0   17.26    0.89
   2   5   0   18.03    0.59
   2   5   0   17.11    1.05
   2   5   0   16.12    0.96
   2   5   0   18.96    0.82
  -3  -5   0    7.50    0.81
  -3  -5   0    8.58    0.74
  -3  -5   0    9.67    0.57
   3   5   0   10.82    0.60
   3   5   0    8.86    0.51
   3   5   0    9.66    0.55
   3   5   0    8.65    0.79
   3   5   0    8.89    0.78
   3   5   0    9.55    0.75
   3   5   0    8.65    0.76
   3   5   0    9.85    0.55
   3   5   0    8.72    0.73
  -4  -5   0    0.05    0.44
  -4  -5   0    0.12    0.48
  -4  -5   0   -0.20    0.29
   4   5   0    0.19    0.35
   4   5   0   -0.17    0.26
   4   5   0    0.14    0.14
   4   5   0    0.35    0.35
   4   5   0   -0.18    0.18
   4   5   0    0.17    0.11
   4   5   0    0.28    0.34
   4   5   0    0.47    0.38
   4   5   0    0.21    0.09
   4   5   0    0.12    0.28
   4   5   0    0.42    0.39
   4   5   0    0.05    0.50
  -5  -5   0   12.31    1.24
  -5  -5   0   10.07    1.13
  -5  -5   0   11.98    0.94
   5   5   0   10.77    0.87
   5   5   0   11.23    0.78
   5   5   0   11.11    0.47
   5   5   0   10.40    0.61
   5   5   0    9.17    0.80
   5   5   0   12.18    1.12
   5   5   0   10.79    0.81
   5   5   0   10.26    0.97
   5   5   0    9.44    1.19
   5   5   0    9.81    0.65
  -6  -5   0    3.67    0.89
  -6  -5   0    4.31    0.73
  -6  -5   0    4.59    0.99
   6   5   0    5.41    1.02
   6   5   0    4.96    0.85
   6   5   0    4.40    0.86
   6   5   0    5.13    0.44
   6   5   0    4.90    0.65
  -7  -5   0    3.97    1.05
  -7  -5   0    2.63    0.75
   7   5   0    3.95    0.89
   7   5   0    2.15    0.92
   7   5   0    3.16    0.80
  -8  -5   0    2.87    1.07
   8   5   0    4.20    0.93
   8   5   0    3.53    0.94
   8   5   0    2.56    1.07
   8  -6   0    0.11    0.78
   8  -6   0   -0.80    0.59
   8  -6   0    0.88    0.83
   8  -6   0    1.22    0.98
  -8   6   0   -1.18    0.80
  -8   6   0    0.30    0.66
  -8   6   0    1.41    1.12
   7  -6   0    0.10    0.68
   7  -6   0    0.67    0.74
   7  -6   0    0.58    0.52
  -7   6   0    0.91    0.63
  -7   6   0   -0.14    0.88
  -7   6   0    1.45    0.89
  -7   6   0    0.27    0.55
   6  -6   0    1.35    0.67
   6  -6   0    1.33    0.76
   6  -6   0    1.59    0.59
  -6   6   0    0.62    0.47
  -6   6   0    0.35    0.57
  -6   6   0    2.07    0.88
  -6   6   0    0.86    0.86
  -6   6   0    0.68    0.44
   5  -6   0    6.69    1.03
   5  -6   0    7.24    0.72
   5  -6   0    5.56    0.74
   5  -6   0    6.20    0.88
  -5   6   0    7.05    0.69
  -5   6   0    7.10    1.06
  -5   6   0    6.86    1.13
  -5   6   0    6.50    0.55
   4  -6   0    4.90    0.58
   4  -6   0    4.19    0.69
   4  -6   0    6.37    0.90
   4  -6   0    5.16    0.63
  -4   6   0    6.01    0.73
  -4   6   0    5.13    0.88
  -4   6   0    3.75    0.52
  -4   6   0    4.68    0.81
  -4   6   0    4.82    0.56
  -4   6   0    4.36    0.63
   3  -6   0   16.10    0.98
   3  -6   0   17.91    0.92
   3  -6   0   16.99    1.09
   3  -6   0   16.67    1.08
  -3   6   0   16.65    1.00
  -3   6   0   17.06    1.14
  -3   6   0   16.52    1.13
  -3   6   0   16.54    0.92
  -3   6   0   16.49    1.05
   2  -6   0   17.50    1.11
   2  -6   0   16.66    1.04
   2  -6   0   17.84    1.02
   2  -6   0   17.75    1.13
   2  -6   0   16.85    0.89
   2  -6   0   15.69    0.90
  -2   6   0   16.18    0.95
  -2   6   0   15.50    1.06
  -2   6   0   14.36    0.99
  -2   6   0   16.40    1.02
  -2   6   0   16.52    1.07
  -2   6   0   15.14    1.00
  -2   6   0   16.64    0.97
  -2   6   0   16.67    0.87
   1  -6   0    6.79    0.56
   1  -6   0    6.38    0.68
   1  -6   0    7.04    0.66
   1  -6   0    7.23    0.62
   1  -6   0    7.22    0.57
   1  -6   0    7.71    0.65
   1  -6   0    6.19    0.58
  -1   6   0    7.76    0.68
  -1   6   0    6.72    0.76
  -1   6   0    6.30    0.64
  -1   6   0    6.73    0.63
  -1   6   0    7.28    0.68
  -1   6   0    6.74    0.59
  -1   6   0    5.76    0.58
  -1   6   0    6.75    0.65
  -1   6   0    6.45    0.60
   0  -6   0    4.52    0.41
   0  -6   0    5.03    0.40
   0  -6   0    4.72    0.51
   0  -6   0    4.56    0.42
   0  -6   0    4.46    0.49
   0  -6   0    5.23    0.43
   0  -6   0    4.76    0.52
   0  -6   0    5.03    0.64
   0   6   0    4.34    0.40
   0   6   0    5.19    0.56
   0   6   0    4.07    0.50
   0   6   0    4.65    0.42
   0   6   0    5.36    0.67
   0   6   0    4.80    0.56
   0   6   0    5.21    0.49
   0   6   0    4.94    0.54
  -1  -6   0    6.81    0.46
  -1  -6   0    6.75    0.64
  -1  -6   0    7.23    0.34
  -1  -6   0    7.16    0.32
  -1  -6   0    6.90    0.45
  -1  -6   0    6.88    0.77
  -1  -6   0    7.30    0.60
  -1  -6   0    7.17    0.53
   1   6   0    6.92    0.50
   1   6   0    7.43    0.46
   1   6   0    6.76    0.55
   1   6   0    7.71    0.73
   1   6   0    6.23    0.57
   1   6   0    7.86    0.81
   1   6   0    8.01    0.70
   1   6   0    7.10    0.50
   1   6   0    7.56    0.65
   1   6   0    6.92    0.42
  -2  -6   0   16.48    1.13
  -2  -6   0   17.61    1.09
  -2  -6   0   18.66    0.85
  -2  -6   0   16.19    0.87
  -2  -6   0   16.48    0.58
   2   6   0   16.57    0.73
   2   6   0   16.80    1.02
   2   6   0   18.10    0.86
   2   6   0   16.25    1.12
   2   6   0   16.28    0.78
   2   6   0   17.66    1.09
   2   6   0   16.97    0.61
   2   6   0   17.97    0.96
  -3  -6   0   16.22    1.10
  -3  -6   0   16.31    0.70
  -3  -6   0   18.19    0.95
   3   6   0   16.04    0.61
   3   6   0   17.20    1.12
   3   6   0   16.32    0.71
   3   6   0   16.63    0.57
   3   6   0   16.49    0.86
   3   6   0   15.00    0.99
   3   6   0   15.94    0.58
   3   6   0   17.29    1.06
   3   6   0   15.60    1.00
   3   6   0   15.61    0.98
   3   6   0   15.10    0.74
  -4  -6   0    5.29    0.75
  -4  -6   0    4.49    0.79
  -4  -6   0    5.16    0.50
   4   6   0    5.73    0.67
   4   6   0    4.38    0.42
   4   6   0    4.83    0.48
   4   6   0    4.10    0.59
   4   6   0    5.11    0.68
   4   6   0    5.23    0.39
   4   6   0    5.41    0.63
   4   6   0    4.39    0.37
   4   6   0    5.25    0.65
   4   6   0    4.06    0.42
  -5  -6   0    6.84    0.69
  -5  -6   0    8.05    1.02
  -5  -6   0    6.13    0.94
   5   6   0    7.72    1.11
   5   6   0    6.64    0.66
   5   6   0    7.67    0.86
   5   6   0    7.79    0.93
   5   6   0    6.40    0.56
   5   6   0    6.78    0.74
   5   6   0    4.85    0.71
   5   6   0    7.06    0.43
   5   6   0    5.75    0.59
   5   6   0    7.41    0.57
   5   6   0    8.20    0.75
  -6  -6   0    0.78    0.74
  -6  -6   0    0.59    0.52
  -6  -6   0    0.74    0.70
   6   6   0    1.66    0.42
   6   6   0    1.35    0.78
   6   6   0    1.59    0.66
   6   6   0    1.25    0.60
   6   6   0    1.05    0.46
  -7  -6   0    0.04    0.57
  -7  -6   0    0.83    0.78
   7   6   0    0.16    0.80
   7   6   0    0.56    0.66
   7   6   0    0.64    0.61
  -8  -6   0   -0.25    0.91
   8   6   0    0.81    0.97
   8   6   0    0.58    0.72
   8   6   0    1.27    0.68
   8  -7   0    3.88    1.12
   8  -7   0    2.62    1.13
   8  -7   0    2.35    0.89
   8  -7   0    2.42    0.80
  -8   7   0    4.46    1.36
  -8   7   0    2.17    1.14
  -8   7   0    2.74    0.86
   7  -7   0    0.37    0.73
   7  -7   0    0.00    0.74
   7  -7   0    0.43    0.53
   7  -7   0   -0.85    0.69
  -7   7   0    0.15    0.89
  -7   7   0    0.40    0.92
  -7   7   0    0.14    0.63
   6  -7   0    0.61    0.54
   6  -7   0    1.30    0.71
   6  -7   0    0.49    0.75
  -6   7   0   -0.41    0.75
  -6   7   0    0.06    0.45
  -6   7   0    0.57    0.60
  -6   7   0    1.28    0.92
   5  -7   0    1.51    0.70
   5  -7   0    2.00    0.63
   5  -7   0    3.38    0.84
  -5   7   0    2.30    0.51
  -5   7   0    2.42    0.84
  -5   7   0    2.01    0.45
  -5   7   0    1.71    0.84
   4  -7   0    7.26    0.80
   4  -7   0    5.30    0.91
   4  -7   0    7.34    0.74
   4  -7   0    5.07    0.81
  -4   7   0    6.65    0.72
  -4   7   0    5.04    0.94
  -4   7   0    6.07    0.92
  -4   7   0    7.87    0.86
  -4   7   0    6.21    0.69
   3  -7   0   37.39    1.72
   3  -7   0   37.50    1.82
   3  -7   0   36.22    1.58
   3  -7   0   35.32    1.61
  -3   7   0   36.12    1.75
  -3   7   0   34.62    1.78
  -3   7   0   35.90    1.71
  -3   7   0   35.45    1.56
   2  -7   0   48.59    2.09
   2  -7   0   53.91    2.06
   2  -7   0   47.07    2.09
   2  -7   0   48.05    1.97
   2  -7   0   49.15    1.97
   2  -7   0   47.12    1.93
  -2   7   0   47.64    1.94
  -2   7   0   47.06    2.17
  -2   7   0   50.55    1.91
  -2   7   0   48.73    1.92
  -2   7   0   51.01    2.03
  -2   7   0   47.70    2.04
  -2   7   0   48.48    1.90
   1  -7   0   70.04    2.46
   1  -7   0   69.38    2.68
   1  -7   0   71.64    2.73
   1  -7   0   77.96    2.68
   1  -7   0   69.72    2.52
   1  -7   0   74.50    2.57
   1  -7   0   71.25    2.64
  -1   7   0   72.63    2.75
  -1   7   0   72.93    2.83
  -1   7   0   70.59    2.61
  -1   7   0   72.40    2.56
  -1   7   0   72.77    2.50
  -1   7   0   72.63    3.03
  -1   7   0   70.32    2.63
  -1   7   0   76.21    2.73
  -1   7   0   66.80    2.67
   0  -7   0    0.12    0.53
   0  -7   0   -0.32    0.30
   0  -7   0   -0.42    0.29
   0  -7   0    0.29    0.44
   0  -7   0   -0.14    0.26
   0  -7   0   -0.30    0.37
   0  -7   0    0.04    0.43
   0  -7   0   -0.03    0.33
   0   7   0    0.04    0.49
   0   7   0   -0.23    0.38
   0   7   0    0.08    0.45
   0   7   0   -0.36    0.30
   0   7   0   -0.10    0.36
   0   7   0    0.06    0.61
   0   7   0    0.12    0.50
   0   7   0   -0.25    0.32
   0   7   0    0.18    0.44
  -1  -7   0   71.47    2.40
  -1  -7   0   73.09    2.38
  -1  -7   0   70.48    2.27
  -1  -7   0   72.31    2.65
  -1  -7   0   71.62    2.60
  -1  -7   0   66.26    2.85
  -1  -7   0   69.80    2.26
  -1  -7   0   72.03    2.51
   1   7   0   74.62    2.58
   1   7   0   73.32    2.36
   1   7   0   71.18    2.83
   1   7   0   72.98    3.03
   1   7   0   71.21    2.61
   1   7   0   69.15    3.00
   1   7   0   73.82    2.48
   1   7   0   73.40    2.36
   1   7   0   70.75    2.75
   1   7   0   75.85    2.68
  -2  -7   0   48.26    2.15
  -2  -7   0   49.30    2.00
  -2  -7   0   47.41    1.83
  -2  -7   0   45.95    1.57
   2   7   0   48.78    1.81
   2   7   0   51.24    2.10
   2   7   0   47.15    1.74
   2   7   0   47.65    1.94
   2   7   0   48.16    1.61
   2   7   0   46.71    2.17
   2   7   0   45.81    1.95
  -3  -7   0   35.43    1.49
  -3  -7   0   36.25    1.20
  -3  -7   0   34.70    1.77
   3   7   0   36.18    1.37
   3   7   0   35.36    1.68
   3   7   0   35.40    1.71
   3   7   0   36.63    1.92
   3   7   0   35.40    1.24
   3   7   0   30.52    1.61
   3   7   0   33.82    1.50
   3   7   0   34.24    1.25
   3   7   0   31.15    1.56
   3   7   0   36.83    1.44
  -4  -7   0    6.48    0.91
  -4  -7   0    7.45    0.55
  -4  -7   0    6.20    0.77
   4   7   0    6.88    0.50
   4   7   0    6.19    0.76
   4   7   0    7.38    0.50
   4   7   0    8.64    0.84
   4   7   0    6.21    0.35
   4   7   0    6.20    0.77
   4   7   0    7.28    0.37
   4   7   0    8.03    0.63
   4   7   0    6.54    0.76
  -5  -7   0    2.59    0.48
  -5  -7   0    1.97    0.67
  -5  -7   0    1.75    0.78
   5   7   0    1.52    0.30
   5   7   0    1.37    0.75
   5   7   0    2.51    0.60
   5   7   0    1.30    0.49
   5   7   0    1.38    0.44
   5   7   0    2.37    0.61
   5   7   0    2.47    0.37
   5   7   0    2.32    0.34
   5   7   0    2.04    0.56
   5   7   0    2.12    0.21
  -6  -7   0    1.23    0.74
  -6  -7   0    0.63    0.73
  -6  -7   0    0.55    0.46
   6   7   0    1.34    0.45
   6   7   0    0.70    0.33
   6   7   0    0.56    0.73
   6   7   0    0.39    0.59
   6   7   0    0.14    0.60
   6   7   0    0.79    0.45
  -7  -7   0   -0.15    0.73
   7   7   0   -0.76    0.59
   7   7   0   -0.20    0.58
   7   7   0   -0.05    0.76
  -8  -7   0    2.32    1.02
   8   7   0    2.41    0.87
   8   7   0    0.94    0.96
   8  -8   0    3.46    0.89
   8  -8   0    3.00    1.13
   8  -8   0    2.13    1.09
   8  -8   0    3.08    0.96
  -8   8   0    3.53    1.22
  -8   8   0    2.58    1.32
  -8   8   0    2.03    0.87
   7  -8   0    4.88    0.88
   7  -8   0    3.99    1.12
   7  -8   0    4.88    1.15
   7  -8   0    3.70    1.00
  -7   8   0    4.45    1.27
  -7   8   0    2.56    1.04
  -7   8   0    5.86    0.98
   6  -8   0    2.80    0.90
   6  -8   0    0.81    0.84
   6  -8   0    1.53    0.79
   6  -8   0    1.36    0.62
  -6   8   0    1.69    0.56
  -6   8   0    1.48    0.96
  -6   8   0    2.24    0.94
  -6   8   0    1.26    0.73
   5  -8   0    2.15    0.63
   5  -8   0    3.31    0.90
   5  -8   0    1.89    0.73
  -5   8   0    2.84    0.59
  -5   8   0    2.27    0.84
  -5   8   0    1.83    0.88
  -5   8   0    2.86    0.56
   4  -8   0    6.68    0.99
   4  -8   0    6.13    0.80
   4  -8   0    7.04    0.95
  -4   8   0    6.09    0.75
  -4   8   0    5.08    0.97
  -4   8   0    6.35    0.95
  -4   8   0    8.15    0.82
   3  -8   0   24.59    1.27
   3  -8   0   25.23    1.50
   3  -8   0   28.70    1.52
   3  -8   0   24.48    1.36
  -3   8   0   23.48    1.39
  -3   8   0   24.19    1.14
  -3   8   0   25.19    1.45
  -3   8   0   24.77    1.29
  -3   8   0   23.51    1.45
   2  -8   0  108.50    3.75
   2  -8   0  100.77    3.85
   2  -8   0   99.39    3.64
   2  -8   0  102.20    3.66
   2  -8   0  104.12    3.85
  -2   8   0  104.43    3.52
  -2   8   0  105.37    3.66
  -2   8   0   99.81    3.64
  -2   8   0  102.84    3.72
  -2   8   0  107.02    3.81
  -2   8   0  100.39    3.58
  -2   8   0  103.69    4.12
   1  -8   0  245.13    7.79
   1  -8   0  247.03    8.33
   1  -8   0  251.24    7.99
   1  -8   0  239.04    8.02
   1  -8   0  251.65    8.24
  -1   8   0  250.41    7.96
  -1   8   0  246.56    8.01
  -1   8   0  249.23    7.80
  -1   8   0  243.50    9.08
  -1   8   0  237.33    8.18
  -1   8   0  242.11    7.61
  -1   8   0  255.62    8.46
   0  -8   0   82.25    2.95
   0  -8   0   82.94    3.21
   0  -8   0   75.48    2.74
   0  -8   0   78.15    2.69
   0  -8   0   86.26    2.99
   0  -8   0   78.02    2.71
   0  -8   0   79.56    2.93
   0  -8   0   78.73    2.86
   0   8   0   87.53    2.98
   0   8   0   80.33    2.69
   0   8   0   83.28    2.93
   0   8   0   79.09    3.10
   0   8   0   77.78    2.92
   0   8   0   81.00    3.37
  -1  -8   0  263.22    8.11
  -1  -8   0  239.09    7.62
  -1  -8   0  245.78    7.61
  -1  -8   0  234.47    8.07
  -1  -8   0  252.22    8.25
  -1  -8   0  249.42    7.61
  -1  -8   0  259.78    7.71
  -1  -8   0  255.13    8.69
   1   8   0  252.54    8.22
   1   8   0  246.23    8.06
   1   8   0  249.66    9.21
   1   8   0  255.92    8.12
   1   8   0  252.35    7.57
   1   8   0  245.41    8.63
   1   8   0  247.44    8.21
  -2  -8   0   98.81    3.21
  -2  -8   0  104.65    3.56
  -2  -8   0  109.82    4.00
  -2  -8   0  102.96    3.28
  -2  -8   0  102.80    3.68
   2   8   0  102.52    3.56
   2   8   0  103.14    3.87
   2   8   0   97.90    3.62
   2   8   0   98.28    3.72
   2   8   0   98.32    4.06
   2   8   0  100.50    3.49
   2   8   0   99.89    3.44
   2   8   0  102.44    3.20
  -3  -8   0   26.44    1.51
   3   8   0   24.18    0.82
   3   8   0   22.67    1.55
   3   8   0   23.11    1.32
   3   8   0   24.09    1.09
   3   8   0   21.15    1.27
   3   8   0   23.09    1.35
   3   8   0   23.42    0.91
   3   8   0   23.41    0.85
   3   8   0   24.22    1.38
   3   8   0   22.43    1.04
   3   8   0   22.43    1.20
  -4  -8   0    6.42    0.76
  -4  -8   0    7.00    0.98
  -4  -8   0    6.64    0.48
   4   8   0    6.03    0.63
   4   8   0    7.30    0.87
   4   8   0    6.45    0.81
   4   8   0    6.84    0.47
   4   8   0    7.95    0.86
   4   8   0    7.33    0.86
   4   8   0    6.81    0.56
  -5  -8   0    2.40    0.43
  -5  -8   0    3.88    0.91
  -5  -8   0    2.54    0.69
   5   8   0    3.16    0.66
   5   8   0    2.39    0.66
   5   8   0    2.40    0.22
   5   8   0    2.53    0.59
   5   8   0    1.54    0.51
   5   8   0    2.15    0.31
   5   8   0    1.89    0.40
   5   8   0    2.36    0.29
   5   8   0    2.43    0.22
   5   8   0    2.27    0.66
  -6  -8   0    1.52    0.72
  -6  -8   0    2.18    0.86
   6   8   0    1.81    0.70
   6   8   0    1.87    0.52
   6   8   0    1.12    0.62
   6   8   0    0.81    0.78
   6   8   0    2.00    0.56
  -7  -8   0    3.96    1.13
  -7  -8   0    3.83    0.98
   7   8   0    3.56    0.80
   7   8   0    3.63    1.08
   7   8   0    4.60    0.93
   8   8   0    3.26    1.16
   8   8   0    1.85    0.89
   8  -9   0    1.72    1.01
   8  -9   0    2.09    0.99
   8  -9   0    1.69    1.11
  -8   9   0    0.34    0.76
  -8   9   0    1.14    1.16
  -8   9   0   -0.13    1.07
   7  -9   0    0.61    0.90
   7  -9   0    0.16    0.63
   7  -9   0   -0.76    0.83
   7  -9   0    1.03    0.86
  -7   9   0    0.09    0.89
  -7   9   0    0.97    0.81
  -7   9   0    1.28    1.06
   6  -9   0    3.67    1.03
   6  -9   0    1.48    0.85
   6  -9   0    3.36    0.90
   6  -9   0    2.52    0.69
  -6   9   0    3.74    1.11
  -6   9   0    0.93    0.91
  -6   9   0    1.56    0.59
  -6   9   0    2.61    0.84
   5  -9   0    3.27    0.91
   5  -9   0    4.22    0.93
   5  -9   0    1.77    0.62
   5  -9   0    2.74    0.90
  -5   9   0    2.50    0.86
  -5   9   0    3.87    0.66
  -5   9   0    2.98    0.61
  -5   9   0    3.52    1.03
   4  -9   0    4.14    0.74
   4  -9   0    5.27    0.91
   4  -9   0    4.18    0.92
   4  -9   0    5.00    0.93
  -4   9   0    4.90    0.77
  -4   9   0    4.04    0.93
  -4   9   0    5.63    0.94
  -4   9   0    3.74    0.66
   3  -9   0   29.92    1.62
   3  -9   0   32.41    1.70
   3  -9   0   34.99    1.73
   3  -9   0   29.59    1.69
  -3   9   0   28.40    1.63
  -3   9   0   31.46    1.73
  -3   9   0   31.38    1.41
  -3   9   0   30.75    1.55
  -3   9   0   31.11    1.70
   2  -9   0   58.62    2.45
   2  -9   0   59.79    2.49
   2  -9   0   57.35    2.35
  -2   9   0   59.95    2.33
  -2   9   0   55.39    2.30
  -2   9   0   58.74    2.61
  -2   9   0   57.36    2.38
  -2   9   0   56.78    2.27
  -2   9   0   56.20    2.22
  -2   9   0   56.79    2.31
   1  -9   0    0.92    0.40
   1  -9   0    0.77    0.45
   1  -9   0    0.80    0.44
   1  -9   0    0.91    0.36
   1  -9   0    0.57    0.41
  -1   9   0    0.85    0.41
  -1   9   0    0.61    0.44
  -1   9   0    0.58    0.35
  -1   9   0    0.06    0.37
  -1   9   0    0.24    0.61
  -1   9   0   -0.14    0.42
   0  -9   0   -0.71    0.34
   0  -9   0    0.28    0.28
   0  -9   0   -0.04    0.22
   0  -9   0    0.40    0.39
   0  -9   0    0.03    0.28
   0  -9   0    0.39    0.53
   0  -9   0    0.43    0.38
   0  -9   0   -0.14    0.26
   0   9   0   -0.09    0.41
   0   9   0   -0.28    0.43
   0   9   0   -0.36    0.54
   0   9   0    0.17    0.41
   0   9   0   -0.94    0.29
   0   9   0   -0.08    0.35
  -1  -9   0    1.33    0.45
  -1  -9   0    0.41    0.30
  -1  -9   0    0.68    0.27
  -1  -9   0    0.44    0.16
  -1  -9   0    0.69    0.19
  -1  -9   0    0.38    0.38
  -1  -9   0    0.66    0.56
  -1  -9   0    0.30    0.28
   1   9   0    0.60    0.49
   1   9   0    1.21    0.62
   1   9   0    1.13    0.42
   1   9   0    0.95    0.38
   1   9   0    1.00    0.44
   1   9   0    0.69    0.28
  -2  -9   0   57.49    1.90
  -2  -9   0   56.01    1.99
  -2  -9   0   58.76    2.35
  -2  -9   0   58.01    2.22
  -2  -9   0   55.71    2.53
   2   9   0   59.35    2.46
   2   9   0   51.13    2.15
   2   9   0   51.49    1.95
   2   9   0   52.04    2.51
   2   9   0   57.85    1.90
   2   9   0   56.57    2.14
   2   9   0   56.39    2.55
   2   9   0   54.80    2.30
  -3  -9   0   28.36    1.56
  -3  -9   0   29.18    1.74
   3   9   0   31.73    1.67
   3   9   0   31.76    1.71
   3   9   0   29.23    1.32
   3   9   0   30.16    1.11
   3   9   0   28.62    1.21
   3   9   0   28.31    1.06
  -4  -9   0    5.09    0.67
  -4  -9   0    5.41    0.94
   4   9   0    5.23    0.39
   4   9   0    7.01    0.92
   4   9   0    5.32    0.53
   4   9   0    6.14    0.83
   4   9   0    4.57    0.78
   4   9   0    4.38    0.55
  -5  -9   0    3.32    0.89
  -5  -9   0    3.78    0.72
   5   9   0    3.83    0.39
   5   9   0    3.06    0.69
   5   9   0    3.15    0.74
   5   9   0    3.98    0.70
   5   9   0    3.35    0.30
  -6  -9   0    1.92    0.72
  -6  -9   0    3.13    0.97
   6   9   0    2.66    0.91
   6   9   0    3.72    0.73
   6   9   0    0.85    0.65
   6   9   0    2.48    0.55
   6   9   0    2.78    0.65
  -7  -9   0   -0.86    0.80
   7   9   0    0.12    0.79
   7   9   0    0.14    0.61
   8   9   0    1.97    0.85
   8   9   0    1.07    0.94
   8 -10   0    3.65    1.23
   8 -10   0    4.47    1.33
   8 -10   0    5.08    1.41
  -8  10   0    3.19    1.31
  -8  10   0    4.46    1.13
  -8  10   0    5.14    1.04
  -8  10   0    1.60    1.22
   7 -10   0    3.95    1.15
   7 -10   0    5.60    1.00
   7 -10   0    4.28    1.14
   7 -10   0    5.71    1.27
  -7  10   0    5.41    1.35
  -7  10   0    5.47    1.03
  -7  10   0    3.87    1.14
   6 -10   0    4.74    1.14
   6 -10   0    6.10    0.99
   6 -10   0    7.12    1.15
   6 -10   0    5.60    1.19
  -6  10   0    7.98    1.15
  -6  10   0    7.97    1.39
  -6  10   0    7.46    0.89
  -6  10   0    8.87    1.32
   5 -10   0    9.05    1.28
   5 -10   0    7.15    1.14
   5 -10   0    6.52    1.13
   5 -10   0    7.40    0.99
  -5  10   0    7.86    0.90
  -5  10   0    7.16    0.87
  -5  10   0    7.50    1.31
  -5  10   0    6.52    1.09
   4 -10   0    5.12    0.85
   4 -10   0    6.82    1.05
   4 -10   0    6.05    1.01
   4 -10   0    6.56    1.05
  -4  10   0    5.53    1.03
  -4  10   0    7.51    0.95
  -4  10   0    7.46    0.89
  -4  10   0    6.18    1.00
   3 -10   0    2.37    0.78
   3 -10   0    2.36    0.67
   3 -10   0    2.32    0.67
   3 -10   0    2.67    0.71
  -3  10   0    2.58    0.69
  -3  10   0    2.58    0.54
  -3  10   0    1.59    0.61
  -3  10   0    1.88    0.72
  -3  10   0    1.88    0.74
   2 -10   0   87.22    3.44
   2 -10   0   87.12    3.35
   2 -10   0   90.89    3.53
  -2  10   0   92.06    3.36
  -2  10   0   87.74    3.75
  -2  10   0   87.96    3.38
  -2  10   0   91.12    3.43
  -2  10   0   88.11    3.30
  -2  10   0   85.34    3.16
   1 -10   0    3.95    0.55
   1 -10   0    4.64    0.68
   1 -10   0    3.88    0.55
   1 -10   0    5.08    0.73
  -1  10   0    4.15    0.65
  -1  10   0    4.51    0.83
  -1  10   0    3.14    0.53
  -1  10   0    3.67    0.55
  -1  10   0    4.49    0.67
   0 -10   0    7.13    0.55
   0 -10   0    8.69    0.99
   0 -10   0    8.56    0.81
   0 -10   0    7.74    0.62
   0 -10   0    7.76    0.78
   0  10   0    8.11    1.00
   0  10   0    6.34    0.82
   0  10   0    7.62    0.80
   0  10   0    6.58    0.63
  -1 -10   0    4.86    0.35
  -1 -10   0    4.19    0.67
  -1 -10   0    4.51    0.53
  -1 -10   0    3.74    0.78
  -1 -10   0    4.07    0.63
  -1 -10   0    4.84    0.50
  -1 -10   0    4.71    0.45
  -1 -10   0    4.81    0.37
   1  10   0    4.49    0.81
   1  10   0    4.99    0.66
   1  10   0    3.87    0.56
   1  10   0    4.19    0.72
   1  10   0    3.99    0.45
  -2 -10   0   87.02    2.93
  -2 -10   0   82.29    3.17
  -2 -10   0   83.26    3.31
  -2 -10   0   83.70    3.62
  -2 -10   0   88.43    2.85
   2  10   0   87.87    3.72
   2  10   0   88.53    2.82
   2  10   0   86.64    2.92
   2  10   0   85.70    3.49
   2  10   0   79.11    3.15
   2  10   0   87.57    3.14
   2  10   0   88.74    3.72
  -3 -10   0    2.97    0.84
  -3 -10   0    1.84    0.63
   3  10   0    1.96    0.69
   3  10   0    2.11    0.55
   3  10   0    2.65    0.53
   3  10   0    2.87    0.80
   3  10   0    2.50    0.33
   3  10   0    2.31    0.51
   3  10   0    2.22    0.28
   3  10   0    2.61    0.34
  -4 -10   0    5.57    1.02
   4  10   0    5.55    0.59
   4  10   0    5.66    0.57
   4  10   0    5.43    0.88
   4  10   0    4.26    0.36
   4  10   0    5.18    0.34
   4  10   0    5.35    0.88
   4  10   0    5.24    0.86
   4  10   0    6.23    0.43
  -5 -10   0    7.41    0.91
  -5 -10   0    6.48    1.13
   5  10   0    7.53    1.02
   5  10   0    7.90    0.61
   5  10   0    8.82    0.97
   5  10   0    7.45    0.95
  -6 -10   0    9.97    1.37
   6  10   0    6.70    0.96
   6  10   0    6.96    0.91
   6  10   0    7.42    0.87
   6  10   0    7.25    1.29
   6  10   0    7.88    0.95
  -7 -10   0    3.49    1.13
   7  10   0    5.28    1.01
   7  10   0    6.91    1.31
   7 -11   0    2.13    1.00
   7 -11   0    3.44    0.86
   7 -11   0    4.04    1.22
   7 -11   0    5.82    1.31
  -7  11   0    3.02    1.10
  -7  11   0    3.28    0.98
  -7  11   0    2.02    1.13
   6 -11   0   23.91    1.94
   6 -11   0   18.78    1.81
   6 -11   0   22.21    1.57
   6 -11   0   23.06    2.10
  -6  11   0   23.82    1.84
  -6  11   0   20.86    2.11
  -6  11   0   20.71    1.38
  -6  11   0   24.59    1.92
   5 -11   0   58.00    2.64
   5 -11   0   59.63    3.00
   5 -11   0   59.75    2.89
   5 -11   0   57.42    2.98
  -5  11   0   61.60    2.53
  -5  11   0   56.52    2.67
  -5  11   0   56.03    2.85
  -5  11   0   54.98    2.99
   4 -11   0   40.65    2.33
   4 -11   0   44.75    2.19
   4 -11   0   44.93    2.40
   4 -11   0   45.92    2.45
  -4  11   0   45.42    2.33
  -4  11   0   46.16    2.31
  -4  11   0   46.20    2.13
  -4  11   0   47.72    2.51
   3 -11   0  127.97    4.64
   3 -11   0  125.62    4.88
   3 -11   0  125.84    4.88
  -3  11   0  128.43    4.63
  -3  11   0  123.27    4.61
  -3  11   0  131.07    5.17
  -3  11   0  125.78    4.85
  -3  11   0  124.54    4.60
   2 -11   0  106.99    4.10
   2 -11   0  104.17    3.91
   2 -11   0  104.91    4.01
  -2  11   0  106.30    3.99
  -2  11   0  107.84    3.90
  -2  11   0  105.88    3.71
  -2  11   0  100.79    3.79
  -2  11   0  102.68    4.40
  -2  11   0  103.51    3.96
   1 -11   0    5.56    0.76
   1 -11   0    6.85    0.73
   1 -11   0    6.63    0.67
   1 -11   0    5.89    0.81
  -1  11   0    7.03    0.75
  -1  11   0    6.61    1.00
  -1  11   0    6.72    0.83
  -1  11   0    6.43    0.70
  -1  11   0    4.99    0.76
   0 -11   0    0.17    0.42
   0 -11   0    0.11    0.27
   0 -11   0    0.67    0.46
   0 -11   0   -0.08    0.32
   0 -11   0   -0.07    0.59
   0  11   0   -0.49    0.58
   0  11   0   -0.39    0.47
   0  11   0   -0.04    0.56
   0  11   0   -0.30    0.33
  -1 -11   0    6.85    1.03
  -1 -11   0    5.67    0.40
  -1 -11   0    5.85    0.53
  -1 -11   0    6.59    0.46
  -1 -11   0    6.71    0.81
   1  11   0    6.72    0.78
   1  11   0    5.51    0.86
   1  11   0    5.32    0.97
   1  11   0    7.24    0.61
  -2 -11   0  104.57    3.90
  -2 -11   0  101.80    3.35
  -2 -11   0  102.47    3.44
  -2 -11   0   94.57    4.15
   2  11   0  102.82    3.30
   2  11   0  104.17    4.07
   2  11   0  106.68    4.36
   2  11   0   95.19    3.69
   2  11   0  101.18    3.66
  -3 -11   0  125.14    4.46
  -3 -11   0  127.47    4.93
   3  11   0  106.78    3.97
   3  11   0  126.06    3.76
   3  11   0  121.57    3.93
   3  11   0  120.14    4.16
   3  11   0  106.11    5.20
   3  11   0  123.09    4.68
   3  11   0  121.13    4.91
  -4 -11   0   40.62    2.39
   4  11   0   43.77    1.48
   4  11   0   42.40    1.79
   4  11   0   46.11    2.30
   4  11   0   46.45    2.33
   4  11   0   38.81    2.15
   4  11   0   43.00    2.43
  -5 -11   0   55.56    2.92
   5  11   0   56.90    2.69
   5  11   0   61.57    2.65
   5  11   0   55.74    2.71
   5  11   0   55.47    2.11
  -6 -11   0   22.98    1.94
   6  11   0   19.85    1.45
   6  11   0   22.73    1.98
   6  11   0   24.40    1.55
   6  11   0   22.30    1.44
  -7 -11   0    4.47    1.26
   7  11   0    2.82    0.86
   7  11   0    2.85    1.07
   7 -12   0   11.61    1.67
   7 -12   0   10.99    1.34
   7 -12   0   11.32    1.73
   7 -12   0   11.70    1.63
  -7  12   0   10.08    1.40
  -7  12   0    8.74    1.56
  -7  12   0    9.24    1.65
   6 -12   0   11.99    1.66
   6 -12   0    8.31    1.14
   6 -12   0    9.34    1.40
   6 -12   0   11.02    1.53
  -6  12   0    9.36    1.55
  -6  12   0   10.37    1.34
  -6  12   0    8.61    1.33
  -6  12   0   10.22    1.11
   5 -12   0    4.03    1.06
   5 -12   0    4.77    0.91
   5 -12   0    6.53    1.18
   5 -12   0    5.56    1.14
  -5  12   0    4.79    1.14
  -5  12   0    6.43    0.92
  -5  12   0    4.99    1.01
  -5  12   0    4.53    1.00
  -5  12   0    5.33    0.88
   4 -12   0    0.89    0.83
   4 -12   0    0.40    0.66
   4 -12   0    0.78    0.81
   4 -12   0    1.28    0.84
  -4  12   0    1.21    0.70
  -4  12   0    0.85    0.74
  -4  12   0    0.10    0.73
  -4  12   0    1.04    0.62
   3 -12   0    0.86    0.63
   3 -12   0    0.57    0.60
   3 -12   0   -0.34    0.68
  -3  12   0    0.34    0.62
  -3  12   0    0.85    0.53
  -3  12   0    0.87    0.68
  -3  12   0    1.37    0.81
  -3  12   0    0.55    0.63
   2 -12   0    1.64    0.69
   2 -12   0    2.10    0.78
   2 -12   0    1.77    0.62
  -2  12   0    1.76    0.61
  -2  12   0    0.69    0.60
  -2  12   0    1.43    0.68
  -2  12   0    2.36    0.69
  -2  12   0    1.29    0.58
  -2  12   0    1.40    0.80
   1 -12   0   15.07    1.21
   1 -12   0   18.91    1.34
   1 -12   0   17.30    0.85
   1 -12   0   17.17    1.10
  -1  12   0   16.34    1.23
  -1  12   0   17.88    1.13
  -1  12   0   17.81    1.48
  -1  12   0   17.37    1.26
  -1  12   0   16.66    1.08
   0 -12   0   24.34    1.74
   0 -12   0   24.71    1.17
   0 -12   0   25.56    1.45
   0 -12   0   25.52    1.38
   0 -12   0   25.10    1.25
   0 -12   0   24.44    1.14
   0  12   0   24.61    1.45
   0  12   0   22.58    1.52
   0  12   0   23.93    1.24
   0  12   0   24.67    1.72
  -1 -12   0   17.37    0.87
  -1 -12   0   14.32    1.17
  -1 -12   0   15.94    0.72
  -1 -12   0   14.92    0.77
  -1 -12   0   17.33    1.55
   1  12   0   18.76    1.36
   1  12   0   17.62    1.45
   1  12   0   16.85    0.96
   1  12   0   15.14    1.15
  -2 -12   0    0.63    0.76
  -2 -12   0    1.74    0.68
  -2 -12   0    1.80    0.47
  -2 -12   0    1.53    0.36
   2  12   0    1.72    0.40
   2  12   0    1.21    0.69
   2  12   0    2.51    0.61
   2  12   0    1.23    0.84
  -3 -12   0   -0.51    0.79
  -3 -12   0    0.25    0.58
   3  12   0   -0.03    0.51
   3  12   0    0.93    0.43
   3  12   0    0.45    0.30
   3  12   0    0.50    0.78
   3  12   0   -0.46    0.71
   3  12   0    0.10    0.27
  -4 -12   0    1.03    0.86
   4  12   0    0.86    0.47
   4  12   0    0.53    0.53
   4  12   0    1.20    0.68
   4  12   0    0.35    0.25
   4  12   0    1.01    0.63
   4  12   0    0.73    0.77
  -5 -12   0    6.26    1.17
   5  12   0    5.43    0.97
   5  12   0    4.34    0.90
   5  12   0    5.82    1.03
   5  12   0    6.39    0.97
   5  12   0    4.07    0.54
  -6 -12   0    8.69    1.38
   6  12   0   10.54    1.11
   6  12   0    8.83    1.07
   6  12   0   11.67    1.23
   6  12   0    7.89    1.30
  -7 -12   0   10.93    1.57
   7  12   0   12.61    1.75
   7  12   0    9.91    1.25
   7 -13   0    3.23    1.08
   7 -13   0   -0.35    0.88
   7 -13   0    1.45    1.06
   7 -13   0    0.80    0.78
  -7  13   0    1.23    1.01
  -7  13   0    1.89    1.22
   6 -13   0    0.12    0.94
   6 -13   0    0.14    0.82
   6 -13   0   -0.31    0.78
   6 -13   0    0.10    0.67
  -6  13   0    0.03    0.89
  -6  13   0    0.95    0.63
  -6  13   0   -1.36    0.82
  -6  13   0   -0.51    0.72
   5 -13   0    2.60    0.95
   5 -13   0    5.24    1.13
   5 -13   0    3.78    0.88
   5 -13   0    4.02    1.14
  -5  13   0    3.73    1.09
  -5  13   0    3.75    0.94
  -5  13   0    4.09    0.81
  -5  13   0    1.91    0.97
  -5  13   0    4.61    0.93
   4 -13   0   14.13    1.59
   4 -13   0   10.28    1.27
   4 -13   0   12.03    1.37
  -4  13   0   11.72    1.33
  -4  13   0   10.04    1.17
  -4  13   0   12.39    1.35
  -4  13   0   10.03    1.33
   3 -13   0   13.53    1.49
   3 -13   0   17.42    1.37
   3 -13   0   15.45    1.31
  -3  13   0   16.36    1.44
  -3  13   0   14.01    1.39
  -3  13   0   14.68    1.31
  -3  13   0   13.03    1.30
   2 -13   0   51.16    2.36
   2 -13   0   46.81    2.36
   2 -13   0   51.87    2.52
  -2  13   0   50.59    2.25
  -2  13   0   52.55    2.75
  -2  13   0   51.88    2.38
  -2  13   0   50.45    2.36
  -2  13   0   51.31    2.35
   1 -13   0   25.70    1.39
   1 -13   0   27.76    1.62
   1 -13   0   27.81    1.61
   1 -13   0   26.47    1.92
  -1  13   0   25.56    1.68
  -1  13   0   25.51    1.60
  -1  13   0   26.20    1.40
  -1  13   0   25.20    1.45
  -1  13   0   26.31    1.84
   0 -13   0    0.16    0.48
   0 -13   0    0.10    0.40
   0 -13   0   -0.03    0.54
   0 -13   0    0.37    0.33
   0 -13   0    0.51    0.34
   0 -13   0    0.03    0.71
   0  13   0    0.43    0.39
   0  13   0   -0.28    0.45
   0  13   0   -0.22    0.66
   0  13   0   -1.09    0.57
   0  13   0    0.58    0.76
  -1 -13   0   25.07    1.18
  -1 -13   0   27.96    1.61
  -1 -13   0   25.65    1.01
  -1 -13   0   25.98    1.82
  -1 -13   0   24.54    1.08
   1  13   0   25.86    1.86
   1  13   0   26.41    1.58
   1  13   0   27.19    1.71
   1  13   0   26.86    1.29
  -2 -13   0   48.86    2.69
  -2 -13   0   51.11    2.46
   2  13   0   51.19    2.75
   2  13   0   51.02    2.52
   2  13   0   51.28    2.26
   2  13   0   47.88    1.88
  -3 -13   0   13.50    1.60
  -3 -13   0   16.07    1.43
   3  13   0   17.67    1.58
   3  13   0   14.24    0.82
   3  13   0   16.37    1.11
   3  13   0   15.34    0.82
   3  13   0   12.37    1.40
  -4 -13   0    9.97    1.50
   4  13   0   10.77    1.03
   4  13   0   11.64    1.25
   4  13   0   12.20    1.37
   4  13   0    9.80    1.25
   4  13   0    9.39    0.62
   4  13   0   10.78    0.93
  -5 -13   0    4.29    1.13
   5  13   0    3.26    0.78
   5  13   0    4.57    0.93
   5  13   0    3.35    0.88
   5  13   0    3.96    0.95
  -6 -13   0    0.50    0.94
   6  13   0    0.34    0.63
   6  13   0    0.04    0.59
  -7 -13   0   -0.75    1.02
   7  13   0    0.16    0.68
   7  13   0    2.67    1.08
   7 -14   0    5.59    1.48
   7 -14   0    8.26    1.31
   7 -14   0    6.69    1.43
  -7  14   0    7.98    1.60
  -7  14   0    3.71    1.15
   6 -14   0    4.93    1.29
   6 -14   0    4.72    1.04
   6 -14   0    3.33    1.05
  -6  14   0    3.94    1.34
  -6  14   0    4.13    1.11
  -6  14   0    4.71    0.91
   5 -14   0    1.74    0.91
   5 -14   0    0.59    0.68
   5 -14   0    0.69    0.94
  -5  14   0    0.33    0.82
  -5  14   0    0.56    0.88
  -5  14   0    0.22    0.77
  -5  14   0    0.32    0.60
  -5  14   0    0.42    0.70
   4 -14   0    4.50    0.91
   4 -14   0    5.41    1.13
   4 -14   0    4.74    0.98
  -4  14   0    5.47    1.04
  -4  14   0    4.84    1.04
  -4  14   0    3.96    0.91
   3 -14   0   27.54    1.92
   3 -14   0   25.60    1.68
   3 -14   0   25.54    1.72
  -3  14   0   27.75    1.89
  -3  14   0   24.89    1.67
  -3  14   0   24.40    1.74
   2 -14   0   33.78    1.90
   2 -14   0   30.48    1.94
   2 -14   0   33.12    1.77
  -2  14   0   30.97    1.78
  -2  14   0   32.75    1.86
  -2  14   0   32.11    2.10
  -2  14   0   32.30    1.86
   1 -14   0   47.23    2.33
   1 -14   0   54.40    2.74
   1 -14   0   48.46    2.15
   1 -14   0   45.75    2.31
  -1  14   0   51.67    2.19
  -1  14   0   47.71    2.12
  -1  14   0   49.49    2.71
  -1  14   0   46.80    2.32
  -1  14   0   48.99    2.40
   0 -14   0   41.65    1.84
   0 -14   0   42.52    2.10
   0 -14   0   42.56    2.42
   0  14   0   41.74    2.22
   0  14   0   44.54    2.12
   0  14   0   39.31    1.74
   0  14   0   39.88    2.43
   0  14   0   39.91    1.84
  -1 -14   0   47.37    2.33
  -1 -14   0   47.99    2.64
  -1 -14   0   49.07    1.87
   1  14   0   47.11    1.82
   1  14   0   45.95    1.93
   1  14   0   51.38    2.28
   1  14   0   45.01    2.47
   1  14   0   48.17    2.68
  -2 -14   0   28.29    1.86
  -2 -14   0   30.78    2.14
   2  14   0   32.28    1.71
   2  14   0   32.21    1.42
   2  14   0   30.92    1.97
   2  14   0   35.08    2.16
  -3 -14   0   23.94    1.98
  -3 -14   0   25.96    1.69
   3  14   0   24.82    1.12
   3  14   0   23.25    1.13
   3  14   0   23.19    1.80
   3  14   0   23.46    1.47
   3  14   0   25.36    1.78
  -4 -14   0    5.44    1.23
   4  14   0    4.32    1.00
   4  14   0    6.21    1.09
   4  14   0    5.51    0.77
   4  14   0    6.18    1.02
  -5 -14   0    0.74    0.93
   5  14   0   -0.44    0.73
   5  14   0   -0.16    0.60
   5  14   0    1.12    0.71
  -6 -14   0    4.19    1.24
   6  14   0    5.64    1.00
   6  14   0    5.31    0.93
  -7 -14   0    2.92    1.26
   7  14   0    5.36    1.11
   6 -15   0    1.64    1.00
   6 -15   0    1.17    0.78
   6 -15   0   -0.32    1.09
  -6  15   0    0.47    0.64
  -6  15   0    0.59    0.92
  -6  15   0   -0.36    0.81
   5 -15   0   -0.71    0.66
   5 -15   0    0.82    1.00
   5 -15   0    1.52    0.84
  -5  15   0    0.99    1.00
  -5  15   0    0.96    0.78
  -5  15   0    0.27    0.85
  -5  15   0    1.67    0.83
   4 -15   0    7.14    1.33
   4 -15   0    7.84    1.16
   4 -15   0    8.49    1.26
  -4  15   0    8.59    1.27
  -4  15   0    6.88    1.21
  -4  15   0    8.38    1.10
   3 -15   0    0.82    0.67
   3 -15   0    1.76    0.89
   3 -15   0    2.82    0.79
  -3  15   0    0.15    0.66
  -3  15   0    2.84    1.04
  -3  15   0    0.75    0.73
   2 -15   0    0.13    0.52
   2 -15   0   -0.02    0.58
   2 -15   0    0.40    0.78
  -2  15   0   -0.17    0.69
  -2  15   0    0.20    0.60
  -2  15   0   -0.35    0.80
  -2  15   0    0.35    0.76
   1 -15   0   -0.48    0.74
   1 -15   0    0.30    0.59
   1 -15   0   -0.21    0.61
   1 -15   0    0.16    0.46
  -1  15   0    0.73    0.78
  -1  15   0    1.21    0.60
  -1  15   0    1.36    0.60
  -1  15   0   -1.24    0.62
  -1  15   0    0.23    0.87
   0 -15   0   -0.64    0.45
   0 -15   0    0.25    0.81
   0 -15   0   -0.81    0.49
   0  15   0   -1.53    0.57
   0  15   0    0.07    0.41
   0  15   0    0.29    0.82
   0  15   0   -0.13    0.51
   0  15   0    0.39    0.79
  -1 -15   0    0.13    0.81
  -1 -15   0    1.46    0.65
   1  15   0   -0.02    0.61
   1  15   0   -0.31    0.72
   1  15   0    1.43    0.91
   1  15   0   -0.04    0.42
  -2 -15   0   -0.41    0.62
  -2 -15   0    0.37    0.92
   2  15   0    0.66    0.88
   2  15   0   -0.02    0.39
   2  15   0    0.13    0.45
   2  15   0    1.22    0.88
   2  15   0   -0.37    0.63
  -3 -15   0    2.61    1.08
  -3 -15   0    2.89    0.80
   3  15   0    1.67    0.42
   3  15   0    3.01    0.98
   3  15   0    2.75    0.69
   3  15   0    0.73    0.85
   3  15   0    1.88    0.42
  -4 -15   0    6.59    1.35
   4  15   0    9.32    1.35
   4  15   0    9.17    0.93
   4  15   0    6.94    1.10
   4  15   0    7.34    1.27
  -5 -15   0    0.07    0.95
   5  15   0    1.00    0.70
   5  15   0   -0.22    0.85
   5  15   0    1.22    0.76
  -6 -15   0   -0.17    1.01
   6 -16   0    4.72    1.40
   6 -16   0    3.86    1.18
  -6  16   0    1.90    0.93
  -6  16   0    0.80    1.05
  -6  16   0    1.09    0.99
   5 -16   0    4.72    1.13
   5 -16   0    2.83    0.96
   5 -16   0    1.04    1.05
  -5  16   0    1.42    0.97
  -5  16   0    0.86    0.94
  -5  16   0    1.20    0.74
   4 -16   0    3.00    1.13
   4 -16   0    2.72    0.95
   4 -16   0    3.26    0.91
  -4  16   0    2.80    1.05
  -4  16   0    3.00    1.04
  -4  16   0    2.90    0.95
  -4  16   0    3.79    0.97
   3 -16   0    0.19    0.67
   3 -16   0    0.48    0.69
   3 -16   0    0.48    0.80
  -3  16   0    1.31    0.78
  -3  16   0    1.73    0.96
  -3  16   0    0.94    0.76
   2 -16   0    0.51    0.57
   2 -16   0    0.28    0.73
   2 -16   0    1.25    0.93
   2 -16   0   -1.09    0.53
  -2  16   0   -1.01    0.62
  -2  16   0    0.94    0.91
  -2  16   0    0.13    0.62
  -2  16   0   -0.17    0.70
   1 -16   0    0.24    0.62
   1 -16   0    0.17    0.93
   1 -16   0    0.87    0.53
   1 -16   0    1.01    0.67
  -1  16   0    0.03    0.69
  -1  16   0    0.62    0.93
  -1  16   0    0.44    0.55
  -1  16   0   -0.19    0.71
  -1  16   0    0.34    0.57
   0 -16   0    5.58    1.20
   0 -16   0    5.74    0.94
   0  16   0    5.40    1.23
   0  16   0    5.10    0.95
   0  16   0    5.21    1.02
   0  16   0    6.24    0.84
   0  16   0    5.07    0.69
  -1 -16   0    0.31    0.72
  -1 -16   0    0.17    0.82
   1  16   0    0.29    0.49
   1  16   0    0.16    0.64
   1  16   0    0.49    0.85
   1  16   0    0.42    0.90
  -2 -16   0    0.71    0.67
  -2 -16   0    1.39    0.97
   2  16   0    0.97    0.46
   2  16   0    0.07    0.44
   2  16   0    0.83    0.84
   2  16   0    0.26    0.61
   2  16   0    0.52    0.86
  -3 -16   0    0.75    0.94
  -3 -16   0    1.34    0.78
   3  16   0    1.43    0.92
   3  16   0    0.98    0.86
   3  16   0    1.17    0.69
  -4 -16   0    2.16    1.17
   4  16   0    5.22    1.04
   4  16   0    3.70    0.73
   4  16   0    1.72    1.03
   4  16   0    6.99    1.27
  -5 -16   0   -1.22    0.97
   5  16   0    2.06    1.05
   5  16   0    2.26    0.81
   5  16   0    3.46    0.97
  -6 -16   0    3.60    1.37
   5 -17   0    5.71    1.41
   5 -17   0    6.81    1.26
   5 -17   0    3.55    1.01
  -5  17   0    5.09    1.08
  -5  17   0    5.95    1.31
  -5  17   0    6.48    1.35
   4 -17   0    2.80    0.95
   4 -17   0    2.79    1.07
   4 -17   0    1.64    0.85
  -4  17   0    4.10    1.16
  -4  17   0    4.77    1.13
  -4  17   0    2.23    0.96
  -4  17   0    3.99    0.96
   3 -17   0    4.61    1.01
   3 -17   0    5.52    1.01
   3 -17   0    4.31    1.18
  -3  17   0    2.76    0.92
  -3  17   0    7.05    1.33
  -3  17   0    4.78    0.99
   2 -17   0   -0.93    0.84
   2 -17   0    0.35    0.68
   2 -17   0   -0.03    0.56
   2 -17   0    0.38    0.82
  -2  17   0   -0.60    0.61
  -2  17   0    0.35    0.80
  -2  17   0   -0.38    0.74
  -2  17   0   -0.29    0.86
   1 -17   0    1.45    1.07
   1 -17   0    0.26    0.73
   1 -17   0    0.41    0.64
  -1  17   0    0.99    0.58
  -1  17   0    0.95    0.96
  -1  17   0    0.90    0.88
  -1  17   0   -0.76    0.66
   0 -17   0   -0.75    0.54
   0 -17   0   -0.33    0.81
   0  17   0    0.27    0.91
   0  17   0   -0.16    0.75
   0  17   0    0.30    0.56
   0  17   0   -0.78    0.66
  -1 -17   0    0.05    0.83
  -1 -17   0    1.08    0.73
   1  17   0    0.88    0.53
   1  17   0    1.37    0.74
   1  17   0    0.90    0.62
   1  17   0    0.24    0.81
   1  17   0    4.15    1.22
  -2 -17   0    0.28    0.99
  -2 -17   0    0.62    0.77
   2  17   0    0.10    0.44
   2  17   0    0.17    0.99
   2  17   0   -0.16    0.76
   2  17   0   -0.11    0.64
   2  17   0   -0.16    0.47
  -3 -17   0    3.77    1.26
  -3 -17   0    6.67    1.10
   3  17   0    3.67    0.83
   3  17   0    4.25    1.21
   3  17   0    6.70    1.23
  -4 -17   0    4.28    1.37
   4  17   0    4.69    1.20
   4  17   0    2.83    1.03
   4  17   0    3.43    0.77
   4  17   0    4.20    0.98
  -5 -17   0    4.47    1.40
   5  17   0    5.92    1.13
   5  17   0    8.19    1.34
   5 -18   0    0.33    0.86
   5 -18   0   -0.42    0.99
  -5  18   0   -0.37    1.00
  -5  18   0    0.28    0.98
   4 -18   0    1.50    0.92
   4 -18   0    0.99    0.89
   4 -18   0    0.56    1.06
  -4  18   0    1.89    0.87
  -4  18   0    1.76    1.00
  -4  18   0   -0.32    0.80
  -4  18   0    1.76    1.04
   3 -18   0    2.09    1.19
   3 -18   0    3.93    0.99
   3 -18   0    2.89    1.07
   3 -18   0    2.43    0.83
  -3  18   0    2.48    1.11
  -3  18   0    3.93    1.00
  -3  18   0    1.52    0.88
  -3  18   0    1.79    0.94
   2 -18   0    1.30    1.05
   2 -18   0    1.55    0.86
   2 -18   0    2.65    0.88
  -2  18   0    1.97    1.06
  -2  18   0    1.82    0.86
  -2  18   0    0.94    0.71
  -2  18   0    0.35    0.75
   1 -18   0    0.30    0.97
   1 -18   0    0.48    0.72
  -1  18   0    1.34    1.06
  -1  18   0    1.29    0.87
  -1  18   0   -0.34    0.74
   0 -18   0    3.63    1.20
   0 -18   0    2.40    0.86
   0  18   0    5.19    0.95
   0  18   0    2.14    0.95
   0  18   0    3.87    1.25
   0  18   0    4.84    1.07
  -1 -18   0    0.20    0.90
  -1 -18   0    0.80    0.75
   1  18   0    0.33    0.63
   1  18   0   -0.67    0.90
   1  18   0   -0.77    0.72
   1  18   0    0.28    0.94
  -2 -18   0    1.13    0.80
  -2 -18   0    0.43    0.99
   2  18   0    1.58    0.59
   2  18   0    0.26    0.88
   2  18   0    1.86    1.05
   2  18   0    0.60    0.77
  -3 -18   0    2.52    0.89
  -3 -18   0    2.77    1.24
   3  18   0    2.00    1.02
   3  18   0    2.15    1.09
   3  18   0    2.62    0.79
  -4 -18   0    1.36    1.23
   4  18   0    2.80    1.14
   4  18   0    2.90    0.93
   4  18   0    0.48    0.95
   4  18   0    1.14    0.69
  -5 -18   0   -0.36    1.14
   5  18   0    1.77    0.92
   4 -19   0   13.28    1.87
  -4  19   0   15.95    1.86
  -4  19   0    9.55    1.51
  -4  19   0    9.98    1.58
   3 -19   0    7.05    1.24
   3 -19   0    9.73    1.79
   3 -19   0    9.71    1.54
  -3  19   0   13.39    1.75
  -3  19   0    8.79    1.40
  -3  19   0   12.57    1.50
  -3  19   0    8.91    1.33
   2 -19   0    6.97    1.29
   2 -19   0   11.47    1.43
   2 -19   0    7.89    1.61
  -2  19   0    8.38    1.14
  -2  19   0    6.60    1.43
  -2  19   0    7.40    1.21
  -2  19   0    8.74    1.28
   1 -19   0    4.64    1.05
   1 -19   0    3.54    1.23
  -1  19   0    6.55    1.41
  -1  19   0    3.93    1.15
  -1  19   0    2.52    1.01
  -1  19   0    5.35    1.02
   0 -19   0   -0.35    0.92
   0 -19   0   -0.71    0.65
   0  19   0    1.07    1.11
   0  19   0   -0.11    0.68
   0  19   0    0.25    0.89
   0  19   0   -1.57    0.69
  -1 -19   0    4.19    1.08
  -1 -19   0    3.97    1.23
   1  19   0    2.90    1.11
   1  19   0    3.02    1.19
   1  19   0    2.39    0.78
   1  19   0    3.50    0.91
  -2 -19   0    6.50    1.46
  -2 -19   0    5.81    1.18
   2  19   0    9.50    1.46
   2  19   0    7.94    1.52
   2  19   0    4.46    0.98
  -3 -19   0    7.57    1.31
  -3 -19   0    7.36    1.59
   3  19   0   13.19    1.36
   3  19   0   12.02    1.65
   3  19   0   13.96    1.82
  -4 -19   0    9.74    1.87
   4  19   0   10.85    1.51
   4  19   0   15.06    1.91
   4  19   0   11.05    1.62
   3 -20   0    1.17    0.92
   3 -20   0   -0.72    1.08
  -3  20   0    0.67    0.97
  -3  20   0    0.66    0.85
  -3  20   0    1.28    1.11
   2 -20   0   -0.48    0.77
   2 -20   0   -0.05    1.12
  -2  20   0   -0.33    0.84
  -2  20   0   -0.34    1.02
   1 -20   0   -0.53    1.00
  -1  20   0   -0.23    0.99
  -1  20   0    0.43    0.80
  -1  20   0    1.55    0.84
   0 -20   0    0.63    0.78
   0 -20   0    1.56    1.16
   0  20   0    2.58    1.28
   0  20   0    0.05    1.04
   0  20   0    1.11    0.81
   0  20   0    2.80    0.95
  -1 -20   0   -0.25    1.07
   1  20   0    0.14    0.96
   1  20   0    1.88    0.84
   1  20   0   -0.67    0.66
   1  20   0    0.09    0.92
  -2 -20   0    1.52    1.17
   2  20   0    0.79    0.72
   2  20   0    0.21    1.14
   2  20   0    0.52    1.06
  -3 -20   0    0.91    1.23
   3  20   0    1.41    1.06
   3  20   0    2.06    0.77
   3  20   0   -0.87    0.98
   2 -21   0    3.63    1.38
  -2  21   0    4.04    1.26
   1 -21   0   -0.31    1.03
  -1  21   0    0.17    0.87
  -1  21   0    3.19    1.56
   0 -21   0   -0.02    1.00
   0  21   0   -1.00    0.77
   0  21   0    1.85    1.40
  -1 -21   0    1.34    1.20
   1  21   0    0.83    1.08
  -2 -21   0    5.72    1.66
  -2 -21   1    1.85    1.31
  -1 -21   1    4.11    1.38
   0  21  -1   11.88    2.09
   0  21  -1   10.03    1.34
   0 -21   1   11.82    1.81
  -1  21  -1   17.55    2.42
  -1  21  -1   15.29    1.72
   1 -21   1   15.59    2.10
  -2  21  -1    5.95    1.32
   2 -21   1    4.67    1.42
   3  20  -1    1.39    1.04
   3  20  -1    0.00    0.66
  -3 -20   1    0.28    1.21
   2  20  -1    1.97    0.84
   2  20  -1    0.63    1.11
  -2 -20   1    0.40    1.10
   1  20  -1    2.11    0.85
   1  20  -1    0.64    0.71
   1  20  -1    1.79    1.03
  -1 -20   1    0.85    1.05
   0  20  -1    2.38    0.91
   0  20  -1    4.52    1.38
   0  20  -1    3.21    0.95
   0 -20   1    2.21    1.12
   0 -20   1    1.83    0.97
  -1  20  -1    4.32    1.39
  -1  20  -1    2.03    0.92
  -1  20  -1    3.16    0.93
   1 -20   1    2.99    1.22
  -2  20  -1    8.16    1.63
  -2  20  -1    4.58    1.17
   2 -20   1    5.31    1.49
  -3  20  -1    3.70    1.19
  -3  20  -1    5.63    1.43
   3 -20   1    3.60    1.26
   3 -20   1    2.72    1.33
   4  19  -1    4.82    1.12
   4  19  -1    4.75    1.30
  -4 -19   1    0.77    1.34
   3  19  -1    1.01    0.76
   3  19  -1    2.43    0.94
   3  19  -1    0.69    0.94
  -3 -19   1    0.61    0.78
  -3 -19   1    1.31    1.15
   2  19  -1    3.04    1.21
   2  19  -1    2.17    0.79
  -2 -19   1    1.75    0.88
  -2 -19   1    3.83    1.24
   1  19  -1    4.47    1.29
   1  19  -1    3.97    0.91
   1  19  -1    2.97    0.80
  -1 -19   1    3.94    1.25
  -1 -19   1    3.10    0.99
   0  19  -1   13.67    1.86
   0  19  -1   14.82    1.53
   0  19  -1   12.17    1.39
   0 -19   1   15.00    1.65
   0 -19   1   16.27    1.95
  -1  19  -1    7.94    1.50
  -1  19  -1    5.27    1.12
  -1  19  -1    8.01    1.22
   1 -19   1    6.90    1.41
   1 -19   1    6.20    1.12
  -2  19  -1    0.77    0.82
  -2  19  -1    0.66    1.01
  -2  19  -1    0.17    0.74
   2 -19   1    0.50    0.78
   2 -19   1    0.12    1.10
   2 -19   1    1.89    0.98
  -3  19  -1    2.10    1.04
  -3  19  -1    1.10    0.90
  -3  19  -1    4.67    1.28
  -3  19  -1    1.78    0.91
   3 -19   1    1.67    1.19
   3 -19   1    2.32    0.91
   3 -19   1    1.62    0.93
  -4  19  -1    8.56    1.54
  -4  19  -1    7.21    1.45
  -4  19  -1    4.72    1.15
   4 -19   1    7.00    1.31
   4 -19   1    6.22    1.58
   4 -19   1    8.25    1.64
   5  18  -1   22.94    2.04
   5  18  -1   26.58    1.95
  -5 -18   1   18.54    2.35
   4  18  -1   36.96    2.41
   4  18  -1   36.30    2.48
  -4 -18   1   35.28    2.92
   3  18  -1   25.37    2.11
  -3 -18   1   24.95    1.90
  -3 -18   1   23.90    2.53
   2  18  -1   11.52    1.06
   2  18  -1   13.35    1.32
   2  18  -1    9.74    1.43
   2  18  -1   13.67    1.80
  -2 -18   1   13.17    1.47
  -2 -18   1   13.21    1.84
   1  18  -1    7.81    1.01
   1  18  -1    7.50    1.18
   1  18  -1    9.19    1.37
   1  18  -1    8.11    1.47
  -1 -18   1    8.90    1.29
  -1 -18   1    6.51    1.34
   0  18  -1    4.52    1.21
   0  18  -1    3.27    0.97
   0  18  -1    1.85    0.76
   0 -18   1    1.87    0.82
   0 -18   1    1.53    1.03
  -1  18  -1    2.45    0.86
  -1  18  -1    2.11    0.86
  -1  18  -1    2.23    1.09
   1 -18   1    2.30    1.17
   1 -18   1    2.58    0.88
  -2  18  -1    5.24    1.27
  -2  18  -1    5.48    0.97
  -2  18  -1    4.04    1.03
  -2  18  -1    4.66    1.00
   2 -18   1    4.45    0.98
   2 -18   1    4.50    1.31
   2 -18   1    6.28    1.20
   2 -18   1    4.23    0.89
  -3  18  -1   15.98    1.86
  -3  18  -1   18.21    1.69
  -3  18  -1   15.12    1.66
  -3  18  -1   14.76    1.53
   3 -18   1   14.24    1.55
   3 -18   1   18.58    1.88
   3 -18   1   12.54    1.45
   3 -18   1   12.76    1.86
  -4  18  -1    6.50    1.14
  -4  18  -1    5.87    1.24
  -4  18  -1    7.80    1.39
  -4  18  -1    8.65    1.47
   4 -18   1    8.76    1.34
   4 -18   1    9.76    1.62
   4 -18   1    6.22    1.20
  -5  18  -1    3.42    1.29
  -5  18  -1    3.76    1.25
   5 -18   1    6.92    1.62
   5 -18   1    5.61    1.25
   5  17  -1    1.52    0.80
   5  17  -1    0.77    0.80
  -5 -17   1    0.93    1.25
   4  17  -1    1.79    0.93
   4  17  -1    1.89    0.88
   4  17  -1    0.55    0.63
  -4 -17   1    2.01    1.25
   3  17  -1    4.84    0.84
   3  17  -1    4.32    1.12
   3  17  -1    3.31    1.09
  -3 -17   1    3.74    1.26
  -3 -17   1    5.40    1.08
   2  17  -1    6.13    0.79
   2  17  -1    6.01    1.00
   2  17  -1    6.54    1.29
   2  17  -1    6.17    1.18
  -2 -17   1    7.42    1.17
  -2 -17   1    5.42    1.35
   1  17  -1   22.24    1.82
   1  17  -1   21.79    1.49
   1  17  -1   26.96    1.70
   1  17  -1   24.30    2.03
  -1 -17   1   25.61    2.15
  -1 -17   1   23.69    1.79
   0  17  -1   20.71    1.54
   0  17  -1   18.93    1.66
   0  17  -1   22.12    2.03
   0  17  -1   20.33    1.57
   0 -17   1   19.88    1.58
   0 -17   1   15.77    1.84
  -1  17  -1    7.00    1.39
  -1  17  -1    2.35    0.88
  -1  17  -1    5.09    0.79
  -1  17  -1    4.84    0.93
   1 -17   1    4.52    0.94
   1 -17   1    4.87    1.20
   1 -17   1    5.05    0.85
  -2  17  -1    0.94    1.01
  -2  17  -1   -0.14    0.62
  -2  17  -1    0.03    0.65
  -2  17  -1   -0.05    0.72
   2 -17   1    0.46    0.67
   2 -17   1   -0.98    0.60
   2 -17   1   -0.57    0.84
   2 -17   1    0.69    0.63
  -3  17  -1    3.38    1.06
  -3  17  -1    1.65    0.85
  -3  17  -1    2.21    0.86
  -3  17  -1    1.39    0.77
   3 -17   1    3.09    0.88
   3 -17   1    4.32    0.97
   3 -17   1    1.95    1.00
  -4  17  -1    5.05    1.17
  -4  17  -1    4.64    1.00
  -4  17  -1    3.21    1.07
  -4  17  -1    3.76    1.08
   4 -17   1    6.05    1.21
   4 -17   1    2.91    1.16
   4 -17   1    2.47    0.89
  -5  17  -1    2.98    1.02
  -5  17  -1    2.83    1.23
  -5  17  -1    5.45    1.31
   5 -17   1    3.40    1.02
   5 -17   1    7.52    1.55
   5 -17   1    4.53    1.13
  -6 -16   1    2.03    1.21
   5  16  -1    9.76    1.34
   5  16  -1   10.69    1.43
  -5 -16   1   10.46    1.73
   4  16  -1   19.63    1.29
   4  16  -1   20.93    1.81
   4  16  -1   18.32    1.77
   4  16  -1   18.44    1.76
  -4 -16   1   19.09    2.19
   3  16  -1    2.46    0.98
   3  16  -1    2.59    0.73
   3  16  -1    1.84    0.90
  -3 -16   1    1.79    0.78
  -3 -16   1    1.63    1.03
   2  16  -1    3.14    0.60
   2  16  -1    2.99    1.00
   2  16  -1    5.95    0.92
   2  16  -1    2.80    1.05
  -2 -16   1    3.14    1.10
  -2 -16   1    4.02    0.94
   1  16  -1    4.61    0.91
   1  16  -1    3.25    0.95
   1  16  -1    2.95    1.01
   1  16  -1    4.90    0.80
  -1 -16   1    3.38    1.04
  -1 -16   1    3.07    0.86
   0  16  -1    8.86    1.03
   0  16  -1    6.34    1.05
   0  16  -1    6.48    1.10
   0  16  -1    7.71    1.36
   0 -16   1    7.39    0.91
   0 -16   1   10.74    1.20
   0 -16   1    6.77    1.28
  -1  16  -1    8.65    1.17
  -1  16  -1   10.67    1.03
  -1  16  -1   10.18    1.22
  -1  16  -1   11.18    1.24
  -1  16  -1   10.45    1.50
   1 -16   1    8.72    1.01
   1 -16   1    8.96    1.40
   1 -16   1    7.69    1.08
   1 -16   1   10.34    1.22
  -2  16  -1   24.64    1.73
  -2  16  -1   29.39    1.84
  -2  16  -1   25.72    2.07
  -2  16  -1   26.88    1.64
   2 -16   1   18.41    1.97
   2 -16   1   24.31    1.69
   2 -16   1   24.32    1.60
   2 -16   1   24.34    1.86
  -3  16  -1   41.99    2.50
  -3  16  -1   35.67    2.18
  -3  16  -1   36.09    2.24
  -3  16  -1   38.91    2.16
   3 -16   1   36.22    2.15
   3 -16   1   38.38    2.47
   3 -16   1   37.11    2.17
  -4  16  -1   37.20    2.22
  -4  16  -1   39.21    2.42
  -4  16  -1   38.07    2.37
  -4  16  -1   32.93    2.32
   4 -16   1   35.56    2.17
   4 -16   1   41.97    2.60
   4 -16   1   38.14    2.32
  -5  16  -1   -0.93    0.77
  -5  16  -1   -0.98    0.77
  -5  16  -1    0.16    0.70
   5 -16   1   -0.61    0.68
   5 -16   1    0.83    0.83
   5 -16   1   -0.16    0.96
  -6  16  -1    3.35    1.13
  -6  16  -1    1.75    0.94
  -6  16  -1    3.33    1.20
   6 -16   1    0.23    0.82
   6 -16   1    1.95    1.32
   6 -16   1    1.26    0.99
   6  15  -1    7.01    1.17
  -6 -15   1    5.38    1.46
   5  15  -1    5.03    1.04
   5  15  -1    4.93    1.01
  -5 -15   1    5.52    1.44
   4  15  -1    2.03    0.75
   4  15  -1   -0.24    0.78
   4  15  -1   -0.02    0.51
   4  15  -1    2.07    0.90
  -4 -15   1    0.55    1.00
   3  15  -1    3.80    1.09
   3  15  -1    3.84    0.51
   3  15  -1    2.44    0.94
   3  15  -1    5.68    0.86
  -3 -15   1    5.55    0.98
  -3 -15   1    2.45    1.10
   2  15  -1   21.60    1.44
   2  15  -1   21.30    1.22
   2  15  -1   19.30    1.65
   2  15  -1   22.45    1.80
  -2 -15   1   22.13    1.65
  -2 -15   1   17.81    1.88
   1  15  -1   67.20    3.35
   1  15  -1   66.14    2.81
   1  15  -1   63.67    3.04
   1  15  -1   66.34    2.69
  -1 -15   1   61.69    2.90
  -1 -15   1   66.52    3.27
  -1 -15   1   58.65    2.52
   0  15  -1   24.38    1.96
   0  15  -1   26.89    1.68
   0  15  -1   27.02    1.87
   0  15  -1   26.14    1.28
   0  15  -1   24.13    1.60
   0 -15   1   30.12    2.02
   0 -15   1   24.87    1.65
   0 -15   1   26.19    1.49
  -1  15  -1   30.91    2.09
  -1  15  -1   26.08    1.50
  -1  15  -1   27.08    1.76
  -1  15  -1   26.45    1.81
   1 -15   1   26.69    2.01
   1 -15   1   28.09    1.56
   1 -15   1   26.25    1.71
   1 -15   1   31.42    1.78
  -2  15  -1   18.58    1.68
  -2  15  -1   20.54    1.54
  -2  15  -1   19.22    1.42
  -2  15  -1   17.72    1.51
   2 -15   1   17.59    1.31
   2 -15   1   19.24    1.47
   2 -15   1   17.45    1.80
   2 -15   1   18.54    1.56
  -3  15  -1   10.92    1.32
  -3  15  -1   11.24    1.48
  -3  15  -1    9.59    1.18
  -3  15  -1   11.23    1.35
   3 -15   1    9.44    1.19
   3 -15   1   10.97    1.46
   3 -15   1   10.98    1.28
  -4  15  -1   -0.18    0.76
  -4  15  -1   -0.67    0.74
  -4  15  -1    0.69    0.73
  -4  15  -1    1.86    0.88
   4 -15   1    0.87    0.69
   4 -15   1    0.02    0.86
   4 -15   1    1.39    0.75
  -5  15  -1    0.94    0.90
  -5  15  -1    0.64    0.87
  -5  15  -1    0.83    0.72
   5 -15   1   -0.23    0.63
   5 -15   1    1.80    1.04
   5 -15   1    0.75    0.83
  -6  15  -1    0.97    0.97
  -6  15  -1   -0.26    0.70
  -6  15  -1    0.16    0.88
   6 -15   1   -0.27    0.68
   6 -15   1    0.44    0.97
   6 -15   1   -0.16    1.03
   7  14  -1   -0.29    0.75
  -7 -14   1    1.01    1.10
   6  14  -1    3.02    0.83
   6  14  -1    2.79    0.79
  -6 -14   1    3.34    1.25
   5  14  -1    7.44    1.11
   5  14  -1    5.15    0.97
  -5 -14   1    5.84    1.39
   4  14  -1   21.84    1.79
   4  14  -1   23.18    1.77
   4  14  -1   22.97    1.33
   4  14  -1   22.69    1.74
  -4 -14   1   24.25    2.23
   3  14  -1    5.39    0.82
   3  14  -1    3.74    1.00
   3  14  -1    3.46    0.93
   3  14  -1    4.64    0.53
  -3 -14   1    5.46    0.93
  -3 -14   1    3.76    1.13
   2  14  -1    0.01    0.78
   2  14  -1   -0.14    0.36
   2  14  -1    0.54    0.62
   2  14  -1    0.10    0.73
   2  14  -1    0.40    0.40
  -2 -14   1    0.76    0.84
  -2 -14   1    1.78    0.74
   1  14  -1    1.28    0.49
   1  14  -1    1.73    0.57
   1  14  -1    1.46    0.71
   1  14  -1    1.68    0.82
   1  14  -1    1.52    0.91
  -1 -14   1    2.15    0.76
  -1 -14   1    1.22    0.47
  -1 -14   1    1.34    0.87
   0  14  -1    1.44    0.93
   0  14  -1    1.56    0.70
   0  14  -1    1.12    0.72
   0  14  -1    1.06    0.51
   0  14  -1    0.83    0.42
   0 -14   1    1.99    0.69
   0 -14   1    1.40    0.57
   0 -14   1    1.16    0.80
  -1  14  -1    1.30    0.76
  -1  14  -1    0.76    0.53
  -1  14  -1    0.41    0.69
  -1  14  -1    0.13    0.84
   1 -14   1    0.54    0.65
   1 -14   1    0.97    0.85
   1 -14   1    1.15    0.63
   1 -14   1    0.84    0.52
  -2  14  -1    6.62    1.01
  -2  14  -1    8.35    1.03
  -2  14  -1    6.25    1.17
   2 -14   1    8.71    1.05
   2 -14   1    7.22    1.12
   2 -14   1    6.29    0.88
   2 -14   1    7.69    0.74
  -3  14  -1   30.47    1.97
  -3  14  -1   32.72    2.13
  -3  14  -1   32.25    1.99
  -3  14  -1   34.94    1.93
   3 -14   1   32.60    2.13
   3 -14   1   31.82    1.92
   3 -14   1   34.70    1.94
  -4  14  -1   29.10    1.85
  -4  14  -1   25.28    1.93
  -4  14  -1   33.04    2.05
  -4  14  -1   32.17    2.00
   4 -14   1   29.51    2.05
   4 -14   1   30.36    2.15
   4 -14   1   28.56    1.83
  -5  14  -1    2.53    1.00
  -5  14  -1    5.40    0.95
  -5  14  -1    3.12    1.05
  -5  14  -1    2.12    0.75
   5 -14   1    2.85    0.92
   5 -14   1    2.59    1.08
   5 -14   1    2.09    0.94
  -6  14  -1   -0.23    0.67
  -6  14  -1   -0.38    0.88
  -6  14  -1   -0.31    0.97
   6 -14   1   -0.41    0.68
   6 -14   1    0.50    0.98
   6 -14   1    1.09    1.06
   7 -14   1   -0.86    0.90
   7  13  -1    1.34    0.98
   7  13  -1   -0.41    0.73
  -7 -13   1    0.10    1.04
   6  13  -1    2.98    0.83
   6  13  -1    1.39    0.68
   6  13  -1    1.26    0.72
  -6 -13   1    1.12    0.93
   5  13  -1    0.94    0.66
   5  13  -1    1.96    0.77
  -5 -13   1   -0.27    0.91
   4  13  -1    5.44    0.52
   4  13  -1    6.56    1.07
   4  13  -1    6.57    1.08
   4  13  -1    8.60    0.89
   4  13  -1    8.31    0.81
   4  13  -1    6.08    1.00
  -4 -13   1    5.09    1.27
   3  13  -1    1.28    0.34
   3  13  -1    2.59    0.65
   3  13  -1    1.51    0.76
   3  13  -1    2.59    0.87
   3  13  -1    1.80    0.35
   3  13  -1    1.69    0.37
  -3 -13   1    1.74    0.74
  -3 -13   1    3.54    1.06
   2  13  -1    1.93    0.96
   2  13  -1    1.69    0.41
   2  13  -1    1.21    0.43
   2  13  -1    0.72    0.65
   2  13  -1    0.37    0.72
  -2 -13   1    1.43    0.73
  -2 -13   1    2.40    0.92
   1  13  -1    2.33    0.74
   1  13  -1    3.54    0.54
   1  13  -1    2.99    0.72
   1  13  -1    3.58    0.64
   1  13  -1    2.79    0.93
   1  13  -1    3.29    0.35
  -1 -13   1    3.02    0.40
  -1 -13   1    2.46    0.70
  -1 -13   1    3.17    0.55
  -1 -13   1    3.25    0.95
  -1 -13   1    2.80    0.38
   0  13  -1    9.69    1.04
   0  13  -1    8.05    1.01
   0  13  -1    8.72    0.72
   0  13  -1    8.87    1.25
   0  13  -1    7.70    0.81
   0 -13   1    7.85    1.19
   0 -13   1    9.36    0.87
   0 -13   1    9.14    0.78
   0 -13   1    7.71    0.95
  -1  13  -1    0.22    0.70
  -1  13  -1   -1.03    0.57
  -1  13  -1    0.16    0.47
  -1  13  -1    0.80    0.80
   1 -13   1    0.44    0.54
   1 -13   1    0.54    0.63
   1 -13   1    0.21    0.47
   1 -13   1    1.46    0.83
  -2  13  -1   10.19    1.08
  -2  13  -1    8.58    1.04
  -2  13  -1    9.35    1.28
   2 -13   1   10.46    1.26
   2 -13   1    8.37    0.99
   2 -13   1   10.03    0.87
   2 -13   1   11.25    1.19
  -3  13  -1    9.10    1.22
  -3  13  -1   11.50    1.15
  -3  13  -1   12.08    1.34
   3 -13   1   12.09    1.22
   3 -13   1   11.73    1.32
   3 -13   1   12.82    1.43
  -4  13  -1   18.63    1.37
  -4  13  -1   19.13    1.60
  -4  13  -1   16.81    1.57
  -4  13  -1   18.78    1.50
   4 -13   1   16.97    1.78
   4 -13   1   18.03    1.43
   4 -13   1   19.25    1.60
  -5  13  -1   10.90    1.17
  -5  13  -1   10.73    1.38
  -5  13  -1    9.85    1.15
  -5  13  -1   10.32    1.54
   5 -13   1    9.96    1.51
   5 -13   1   11.25    1.25
   5 -13   1   11.01    1.44
  -6  13  -1    4.54    0.92
  -6  13  -1    5.41    1.13
  -6  13  -1    2.96    1.15
   6 -13   1    4.46    1.25
   6 -13   1    6.27    1.25
   6 -13   1    3.73    0.97
  -7  13  -1    1.95    1.16
  -7  13  -1    3.51    1.09
  -7  13  -1    4.21    1.06
   7 -13   1    2.24    0.93
   7 -13   1    4.99    1.26
   7 -13   1    2.20    1.22
   7  12  -1    1.49    0.95
   7  12  -1    0.18    0.65
  -7 -12   1   -0.16    0.89
   6  12  -1    1.01    0.64
   6  12  -1    0.76    0.59
   6  12  -1    1.30    0.66
  -6 -12   1   -0.31    0.83
   5  12  -1   14.42    1.37
   5  12  -1   12.35    0.83
   5  12  -1   13.66    1.37
  -5 -12   1   11.35    1.52
   4  12  -1   19.51    1.45
   4  12  -1   17.28    1.48
   4  12  -1   16.58    0.81
   4  12  -1   18.56    1.08
   4  12  -1   16.11    1.43
  -4 -12   1   19.03    1.87
   3  12  -1   59.02    2.42
   3  12  -1   71.16    2.67
   3  12  -1   68.43    3.10
   3  12  -1   66.51    3.06
   3  12  -1   66.79    2.23
   3  12  -1   72.40    3.23
   3  12  -1   69.45    2.39
  -3 -12   1   71.81    2.97
  -3 -12   1   66.55    3.34
   2  12  -1   18.03    1.48
   2  12  -1   17.60    0.89
   2  12  -1   15.84    0.95
   2  12  -1   16.68    0.84
   2  12  -1   16.12    1.19
   2  12  -1   16.99    1.38
  -2 -12   1   18.44    1.35
  -2 -12   1   15.87    0.88
  -2 -12   1   15.62    0.94
  -2 -12   1   15.43    1.57
   1  12  -1    1.85    0.69
   1  12  -1    0.88    0.58
   1  12  -1    1.63    0.82
   1  12  -1    1.15    0.42
   1  12  -1    1.95    0.29
  -1 -12   1    1.43    0.47
  -1 -12   1    1.64    0.31
  -1 -12   1    0.09    0.69
  -1 -12   1    1.53    0.61
  -1 -12   1    1.41    0.31
   0  12  -1    5.45    0.88
   0  12  -1    6.84    0.73
   0  12  -1    6.75    0.64
   0  12  -1    7.36    0.87
   0  12  -1    8.11    1.15
   0 -12   1    5.59    1.02
   0 -12   1    5.30    0.73
   0 -12   1    6.63    0.73
   0 -12   1    6.68    0.65
  -1  12  -1    0.32    0.72
  -1  12  -1    0.51    0.61
  -1  12  -1    0.00    0.58
  -1  12  -1    0.67    0.47
   1 -12   1    0.88    0.55
   1 -12   1    0.70    0.59
   1 -12   1    0.42    0.46
   1 -12   1    1.25    0.75
  -2  12  -1    9.21    1.03
  -2  12  -1   10.79    1.09
  -2  12  -1    9.82    0.96
  -2  12  -1   10.04    1.24
   2 -12   1    9.71    1.04
   2 -12   1    8.23    0.99
   2 -12   1    8.59    1.14
  -3  12  -1    2.88    0.84
  -3  12  -1    1.82    0.72
  -3  12  -1    2.89    0.82
   3 -12   1    1.60    0.69
   3 -12   1    2.51    0.79
   3 -12   1    2.63    0.91
  -4  12  -1   -0.96    0.59
  -4  12  -1    0.43    0.57
  -4  12  -1   -0.25    0.61
  -4  12  -1   -0.22    0.75
   4 -12   1    0.84    0.69
   4 -12   1    0.18    0.63
   4 -12   1    0.19    0.60
  -5  12  -1    8.88    1.05
  -5  12  -1    8.45    1.02
  -5  12  -1    6.63    1.28
  -5  12  -1    5.67    1.07
   5 -12   1    8.10    1.32
   5 -12   1    9.09    1.38
   5 -12   1    7.57    1.25
   5 -12   1    8.47    1.10
  -6  12  -1    4.77    1.21
  -6  12  -1    3.95    1.03
  -6  12  -1    3.51    0.79
   6 -12   1    4.52    0.94
   6 -12   1    3.48    1.04
   6 -12   1    2.42    0.99
   6 -12   1    5.26    1.25
  -7  12  -1    1.26    0.82
  -7  12  -1   -0.18    0.96
  -7  12  -1    2.40    1.00
   7 -12   1    2.14    1.16
   7 -12   1    2.16    1.04
   7 -12   1    2.35    0.83
   7 -12   1    3.11    1.06
  -8 -11   1   -0.16    1.05
   7  11  -1    3.16    0.87
   7  11  -1    1.19    0.86
  -7 -11   1    1.03    1.04
   6  11  -1    4.10    0.81
   6  11  -1    5.13    0.89
   6  11  -1    4.23    0.89
   6  11  -1    6.36    1.22
  -6 -11   1    4.83    1.12
   5  11  -1    2.29    0.73
   5  11  -1    1.34    0.40
   5  11  -1    0.89    0.67
  -5 -11   1    1.26    0.87
   4  11  -1   12.26    1.26
   4  11  -1   12.03    1.26
   4  11  -1   12.49    0.88
   4  11  -1   11.81    1.24
   4  11  -1   12.84    0.61
  -4 -11   1   12.83    1.49
   3  11  -1    0.32    0.47
   3  11  -1    1.16    0.27
   3  11  -1    0.20    0.64
   3  11  -1    0.97    0.28
   3  11  -1    1.70    0.34
   3  11  -1    1.14    0.76
   3  11  -1    0.58    0.63
  -3 -11   1    1.24    0.50
  -3 -11   1    1.20    0.77
  -3 -11   1    2.03    0.66
   2  11  -1    3.34    0.83
   2  11  -1    2.09    0.62
   2  11  -1    2.62    0.43
   2  11  -1    3.50    0.42
   2  11  -1    3.30    0.42
   2  11  -1    4.09    0.80
  -2 -11   1    2.95    0.70
  -2 -11   1    3.96    0.44
  -2 -11   1    3.05    0.22
  -2 -11   1    2.77    0.84
  -2 -11   1    3.12    0.21
  -2 -11   1    3.74    0.48
   1  11  -1    5.17    0.71
   1  11  -1    5.38    0.82
   1  11  -1    6.67    0.56
   1  11  -1    5.99    0.56
   1  11  -1    6.20    0.40
   1  11  -1    6.39    1.02
  -1 -11   1    7.27    1.03
  -1 -11   1    6.23    0.82
  -1 -11   1    5.95    0.64
  -1 -11   1    5.94    0.48
  -1 -11   1    5.51    0.59
   0  11  -1    1.25    0.54
   0  11  -1   -0.35    0.63
   0  11  -1    0.50    0.40
   0  11  -1    0.55    0.33
   0  11  -1    0.88    0.54
   0 -11   1    0.87    0.47
   0 -11   1    0.79    0.42
   0 -11   1    0.77    0.32
   0 -11   1    0.86    0.50
   0 -11   1   -0.01    0.56
  -1  11  -1    8.21    0.89
  -1  11  -1    8.52    0.79
  -1  11  -1    8.14    0.88
  -1  11  -1    9.93    1.15
  -1  11  -1    9.21    0.85
   1 -11   1    9.69    0.62
   1 -11   1    8.12    0.89
   1 -11   1    9.71    0.80
   1 -11   1    9.26    1.00
  -2  11  -1    8.92    1.16
  -2  11  -1   10.84    1.05
  -2  11  -1    8.25    0.88
  -2  11  -1    8.09    0.92
   2 -11   1    8.02    0.93
   2 -11   1   10.71    1.16
   2 -11   1   10.02    1.04
  -3  11  -1    1.82    0.72
  -3  11  -1    3.38    0.72
  -3  11  -1    1.69    0.78
  -3  11  -1    2.59    0.76
   3 -11   1    1.48    0.62
   3 -11   1    1.89    0.72
   3 -11   1    3.27    0.89
  -4  11  -1    4.33    0.79
  -4  11  -1    3.90    0.98
  -4  11  -1    3.59    0.89
  -4  11  -1    4.98    0.97
  -4  11  -1    5.83    0.91
   4 -11   1    5.99    1.04
   4 -11   1    5.35    0.84
   4 -11   1    5.87    1.14
   4 -11   1    4.98    1.03
  -5  11  -1    1.60    0.79
  -5  11  -1    0.66    0.94
  -5  11  -1    1.80    0.62
  -5  11  -1    1.91    0.63
  -5  11  -1    2.01    0.88
   5 -11   1    3.13    0.94
   5 -11   1    1.47    0.88
   5 -11   1    0.30    0.60
   5 -11   1    0.89    0.86
  -6  11  -1   -0.92    0.74
  -6  11  -1   -0.76    0.53
  -6  11  -1    0.31    0.73
  -6  11  -1    0.08    0.89
   6 -11   1    1.09    0.85
   6 -11   1    0.63    0.64
   6 -11   1    0.78    0.81
   6 -11   1   -0.65    0.77
  -7  11  -1    0.53    0.76
  -7  11  -1    1.37    0.83
  -7  11  -1    1.43    1.09
   7 -11   1   -0.09    0.89
   7 -11   1   -0.79    0.74
   7 -11   1   -0.44    0.63
   7 -11   1    1.84    1.02
   8  10  -1    0.59    0.76
   7  10  -1   11.06    1.57
   7  10  -1   10.49    1.26
  -7 -10   1    6.10    1.28
   6  10  -1   12.70    1.16
   6  10  -1   12.89    1.61
   6  10  -1   12.50    1.27
   6  10  -1   12.56    1.18
  -6 -10   1   13.82    1.58
   5  10  -1   16.76    1.30
   5  10  -1   16.33    0.84
   5  10  -1   18.80    1.34
  -5 -10   1   16.55    1.63
   4  10  -1   14.62    1.24
   4  10  -1   14.96    1.34
   4  10  -1   13.83    0.56
   4  10  -1   14.51    0.86
   4  10  -1   12.41    0.90
   4  10  -1   15.65    1.32
   4  10  -1   13.57    0.56
  -4 -10   1   17.44    1.60
   3  10  -1   57.76    2.24
   3  10  -1   60.44    2.21
   3  10  -1   61.28    2.78
   3  10  -1   57.31    1.90
   3  10  -1   60.82    2.67
   3  10  -1   57.47    2.61
   3  10  -1   59.05    2.02
  -3 -10   1   55.89    2.30
  -3 -10   1   56.97    2.82
   2  10  -1   53.19    1.95
   2  10  -1   52.74    1.80
   2  10  -1   52.80    2.52
   2  10  -1   53.81    2.39
   2  10  -1   47.79    2.29
   2  10  -1   52.83    2.11
   2  10  -1   47.05    1.95
  -2 -10   1   53.44    1.67
  -2 -10   1   52.47    1.67
  -2 -10   1   51.19    2.53
  -2 -10   1   53.61    2.31
  -2 -10   1   53.60    1.82
  -2 -10   1   56.53    1.91
  -2 -10   1   52.58    2.13
   1  10  -1   38.35    2.04
   1  10  -1   40.10    1.39
   1  10  -1   38.45    1.49
   1  10  -1   39.95    1.58
   1  10  -1   38.46    1.74
   1  10  -1   41.62    1.94
  -1 -10   1   39.09    1.42
  -1 -10   1   38.88    1.66
  -1 -10   1   37.15    1.50
  -1 -10   1   39.74    1.75
  -1 -10   1   39.72    2.03
  -1 -10   1   41.11    1.81
  -1 -10   1   37.10    1.52
   0  10  -1    4.92    0.74
   0  10  -1    4.83    0.82
   0  10  -1    5.19    0.51
   0  10  -1    4.81    0.67
   0  10  -1    4.08    0.53
   0 -10   1    5.27    0.59
   0 -10   1    4.70    0.50
   0 -10   1    5.91    0.70
   0 -10   1    5.13    0.82
   0 -10   1    5.41    0.68
  -1  10  -1   -0.34    0.40
  -1  10  -1    0.03    0.35
  -1  10  -1    0.14    0.36
  -1  10  -1   -0.10    0.57
  -1  10  -1    0.18    0.45
   1 -10   1    0.34    0.35
   1 -10   1   -0.08    0.44
   1 -10   1   -0.49    0.38
   1 -10   1    0.30    0.24
   1 -10   1    0.01    0.37
  -2  10  -1    5.11    0.68
  -2  10  -1    5.67    0.76
  -2  10  -1    5.21    0.74
  -2  10  -1    5.17    0.85
   2 -10   1    5.11    0.76
   2 -10   1    4.41    0.82
   2 -10   1    4.64    0.72
  -3  10  -1   17.65    1.34
  -3  10  -1   18.96    1.30
  -3  10  -1   16.72    1.18
  -3  10  -1   16.09    1.30
   3 -10   1   20.37    1.46
   3 -10   1   19.21    1.26
   3 -10   1   19.10    1.45
  -4  10  -1   12.82    1.26
  -4  10  -1   13.79    1.47
  -4  10  -1   15.08    1.39
  -4  10  -1   16.46    1.18
  -4  10  -1   12.96    1.11
   4 -10   1   15.78    1.49
   4 -10   1   10.02    1.26
   4 -10   1   13.24    1.38
   4 -10   1   13.13    1.17
  -5  10  -1    2.76    0.82
  -5  10  -1    2.56    0.88
  -5  10  -1    0.70    0.87
  -5  10  -1    2.73    0.67
  -5  10  -1    2.16    0.60
   5 -10   1    2.85    0.92
   5 -10   1    3.06    0.97
   5 -10   1    2.09    0.71
   5 -10   1    2.55    0.83
  -6  10  -1   -0.76    0.81
  -6  10  -1   -1.00    0.45
  -6  10  -1   -0.35    0.67
  -6  10  -1    0.18    0.84
   6 -10   1    0.02    0.74
   6 -10   1   -0.21    0.56
   6 -10   1    0.56    0.75
   6 -10   1    0.50    0.80
  -7  10  -1   -0.04    0.87
  -7  10  -1    1.28    0.69
  -7  10  -1    0.01    0.75
   7 -10   1   -0.70    0.87
   7 -10   1   -0.52    0.72
   7 -10   1    2.05    0.98
   7 -10   1    0.02    0.62
  -8  10  -1    2.27    1.30
  -8  10  -1    1.91    0.98
   8 -10   1    0.83    1.09
   8 -10   1    0.55    1.07
   8 -10   1   -0.11    0.90
   8   9  -1    1.10    0.81
   8   9  -1    1.44    0.96
   7   9  -1    0.00    0.80
   7   9  -1   -1.16    0.52
   7   9  -1    0.34    0.65
  -7  -9   1    0.37    0.89
   6   9  -1    0.71    0.54
   6   9  -1    0.05    0.57
   6   9  -1    1.53    0.83
   6   9  -1    0.83    0.54
  -6  -9   1   -0.41    0.80
   5   9  -1    0.33    0.26
   5   9  -1    0.14    0.50
   5   9  -1    0.49    0.56
  -5  -9   1    0.59    0.48
  -5  -9   1    0.42    0.73
  -5  -9   1    0.43    0.33
   4   9  -1   -0.14    0.38
   4   9  -1   -0.08    0.56
   4   9  -1   -0.06    0.31
   4   9  -1   -0.22    0.52
   4   9  -1   -0.43    0.51
  -4  -9   1   -0.06    0.35
  -4  -9   1   -0.83    0.63
  -4  -9   1    0.01    0.21
   3   9  -1    0.37    0.36
   3   9  -1   -0.09    0.51
   3   9  -1    0.74    0.54
   3   9  -1   -0.27    0.50
   3   9  -1    0.32    0.17
   3   9  -1    0.15    0.33
   3   9  -1    0.25    0.17
  -3  -9   1    0.08    0.14
  -3  -9   1    0.01    0.61
  -3  -9   1   -0.22    0.34
   2   9  -1   64.41    2.27
   2   9  -1   59.06    2.30
   2   9  -1   61.70    2.43
   2   9  -1   59.93    2.03
   2   9  -1   62.42    2.77
   2   9  -1   64.25    2.20
   2   9  -1   62.35    2.62
  -2  -9   1   61.48    1.97
  -2  -9   1   60.58    1.97
  -2  -9   1   62.48    2.53
  -2  -9   1   62.55    2.37
  -2  -9   1   63.48    2.11
  -2  -9   1   61.58    2.76
  -2  -9   1   60.17    2.05
   1   9  -1   22.14    1.39
   1   9  -1   20.27    1.17
   1   9  -1   21.38    0.94
   1   9  -1   21.97    1.29
   1   9  -1   20.56    0.99
   1   9  -1   22.36    1.13
   1   9  -1   21.82    0.82
   1   9  -1   18.89    1.21
  -1  -9   1   22.03    1.08
  -1  -9   1   21.04    1.21
  -1  -9   1   21.71    0.88
  -1  -9   1   23.76    1.42
  -1  -9   1   23.05    0.99
  -1  -9   1   22.76    1.15
  -1  -9   1   22.63    0.97
   0   9  -1   12.30    0.68
   0   9  -1   13.26    0.91
   0   9  -1   12.63    0.80
   0   9  -1   12.88    0.98
   0   9  -1   12.65    0.96
   0   9  -1   13.24    1.09
   0  -9   1   12.53    0.78
   0  -9   1   11.49    0.85
   0  -9   1   13.51    0.91
   0  -9   1   12.66    0.77
   0  -9   1   13.07    0.90
   0  -9   1   12.12    0.71
   0  -9   1   13.44    0.82
   0  -9   1   11.71    1.11
  -1   9  -1   15.24    1.01
  -1   9  -1   16.84    1.03
  -1   9  -1   15.85    1.21
  -1   9  -1   15.87    0.93
  -1   9  -1   16.19    1.03
  -1   9  -1   15.99    0.93
   1  -9   1   15.60    1.07
   1  -9   1   16.19    0.99
   1  -9   1   15.18    1.00
   1  -9   1   14.69    0.89
   1  -9   1   15.47    0.98
  -2   9  -1    9.94    0.91
  -2   9  -1   11.40    0.91
  -2   9  -1    9.32    0.99
  -2   9  -1   11.14    1.01
  -2   9  -1   10.14    0.82
  -2   9  -1    9.60    0.93
   2  -9   1    9.55    0.97
   2  -9   1   10.80    0.94
   2  -9   1    9.14    0.89
  -3   9  -1    6.33    0.91
  -3   9  -1    6.65    0.85
  -3   9  -1    6.58    0.88
  -3   9  -1    7.86    0.85
   3  -9   1    7.21    1.00
   3  -9   1    7.60    0.98
   3  -9   1    7.24    0.82
   3  -9   1    7.01    0.95
  -4   9  -1    3.28    0.62
  -4   9  -1    4.07    0.70
  -4   9  -1    3.61    0.91
  -4   9  -1    4.62    0.89
  -4   9  -1    4.51    0.80
   4  -9   1    5.19    0.92
   4  -9   1    4.47    0.97
   4  -9   1    4.18    0.93
   4  -9   1    4.58    0.78
  -5   9  -1    8.32    0.85
  -5   9  -1    6.58    1.21
  -5   9  -1    7.08    1.14
  -5   9  -1    6.75    0.99
  -5   9  -1    7.79    0.83
   5  -9   1    6.99    0.90
   5  -9   1    8.61    1.25
   5  -9   1    6.85    1.04
   5  -9   1    8.17    1.17
  -6   9  -1   24.43    1.71
  -6   9  -1   25.55    1.94
  -6   9  -1   24.14    2.03
  -6   9  -1   25.66    1.49
   6  -9   1   24.79    1.90
   6  -9   1   24.52    1.98
   6  -9   1   25.65    1.58
   6  -9   1   25.00    1.86
  -7   9  -1    4.33    0.92
  -7   9  -1    3.04    0.88
  -7   9  -1    6.10    1.34
  -7   9  -1    4.05    1.16
   7  -9   1    3.27    1.05
   7  -9   1    2.20    1.03
   7  -9   1    3.08    0.76
   7  -9   1    5.52    1.30
  -8   9  -1    3.04    1.29
  -8   9  -1    5.22    1.09
   8  -9   1    3.89    1.29
   8  -9   1    2.79    1.10
   8  -9   1    3.47    1.22
   8   8  -1    1.53    1.06
   8   8  -1    1.26    0.82
   7   8  -1    1.23    0.78
   7   8  -1    0.88    0.72
   7   8  -1    0.65    0.83
  -7  -8   1    1.77    0.83
  -7  -8   1    2.20    0.98
   6   8  -1    8.00    0.86
   6   8  -1    7.83    1.24
   6   8  -1    8.29    0.88
   6   8  -1    7.41    0.99
  -6  -8   1    9.34    1.09
  -6  -8   1    6.30    0.77
  -6  -8   1    7.96    1.20
   5   8  -1   20.98    1.34
   5   8  -1   18.67    1.30
   5   8  -1   18.17    1.03
   5   8  -1   18.72    0.67
   5   8  -1   19.53    0.67
   5   8  -1   21.17    1.29
   5   8  -1   22.29    1.35
  -5  -8   1   20.42    1.26
  -5  -8   1   20.37    1.04
  -5  -8   1   19.70    1.53
   4   8  -1   25.73    1.30
   4   8  -1   27.21    1.49
   4   8  -1   25.80    1.49
   4   8  -1   26.01    1.07
   4   8  -1   24.70    1.27
   4   8  -1   24.30    1.57
   4   8  -1   24.24    1.48
  -4  -8   1   25.41    1.06
  -4  -8   1   24.08    1.63
  -4  -8   1   25.86    1.25
   3   8  -1   54.93    1.72
   3   8  -1   54.77    2.25
   3   8  -1   54.07    1.77
   3   8  -1   54.23    2.02
   3   8  -1   50.65    2.37
   3   8  -1   54.84    2.47
   3   8  -1   55.35    1.89
   3   8  -1   54.29    2.13
   3   8  -1   56.11    2.38
  -3  -8   1   59.35    2.57
  -3  -8   1   54.16    2.07
  -3  -8   1   57.20    1.83
   2   8  -1    0.47    0.27
   2   8  -1    0.57    0.20
   2   8  -1    0.90    0.38
   2   8  -1    0.95    0.48
   2   8  -1    0.33    0.53
   2   8  -1    0.47    0.37
   2   8  -1    0.39    0.39
   2   8  -1    0.52    0.22
  -2  -8   1    0.87    0.36
  -2  -8   1    0.65    0.23
  -2  -8   1    0.34    0.16
  -2  -8   1    1.10    0.40
  -2  -8   1    0.28    0.18
  -2  -8   1    0.64    0.54
   1   8  -1    4.00    0.58
   1   8  -1    5.01    0.47
   1   8  -1    4.28    0.42
   1   8  -1    3.47    0.54
   1   8  -1    5.38    0.70
   1   8  -1    3.68    0.61
   1   8  -1    5.53    0.80
  -1  -8   1    4.90    0.38
  -1  -8   1    4.45    0.41
  -1  -8   1    5.09    0.79
  -1  -8   1    4.88    0.45
  -1  -8   1    4.25    0.64
  -1  -8   1    6.23    0.56
  -1  -8   1    4.79    0.57
   0   8  -1   16.89    0.84
   0   8  -1   16.62    0.99
   0   8  -1   15.38    1.15
   0   8  -1   16.06    0.98
   0   8  -1   15.20    1.02
   0   8  -1   16.13    0.86
   0   8  -1   15.85    0.76
   0   8  -1   14.99    1.03
   0  -8   1   15.55    0.82
   0  -8   1   15.84    0.88
   0  -8   1   13.96    0.81
   0  -8   1   14.70    0.97
   0  -8   1   14.11    0.78
   0  -8   1   13.88    0.90
   0  -8   1   16.69    0.99
   0  -8   1   14.53    1.12
  -1   8  -1  133.97    4.59
  -1   8  -1  135.61    4.35
  -1   8  -1  137.03    4.58
  -1   8  -1  132.84    4.65
  -1   8  -1  137.17    4.80
  -1   8  -1  132.53    5.19
   1  -8   1  134.81    4.76
   1  -8   1  136.78    4.48
   1  -8   1  132.54    4.58
   1  -8   1  137.15    4.77
   1  -8   1  130.42    4.56
  -2   8  -1   94.10    3.35
  -2   8  -1   95.36    3.34
  -2   8  -1   88.95    3.46
  -2   8  -1   92.27    3.27
  -2   8  -1   91.90    3.72
   2  -8   1   93.29    3.54
   2  -8   1   87.52    3.30
   2  -8   1   95.40    3.55
   2  -8   1   92.71    3.34
  -3   8  -1   64.40    2.75
  -3   8  -1   65.66    2.50
  -3   8  -1   66.38    2.67
  -3   8  -1   65.96    2.75
   3  -8   1   62.44    2.75
   3  -8   1   63.92    2.78
   3  -8   1   62.00    2.62
   3  -8   1   62.86    2.50
  -4   8  -1    4.79    0.95
  -4   8  -1    4.72    0.89
  -4   8  -1    6.04    0.73
  -4   8  -1    5.63    0.84
  -4   8  -1    5.71    0.72
   4  -8   1    5.87    0.93
   4  -8   1    5.70    0.97
   4  -8   1    6.26    0.79
   4  -8   1    4.86    0.95
  -5   8  -1   11.32    1.43
  -5   8  -1    8.65    1.04
  -5   8  -1    6.58    1.11
  -5   8  -1   10.92    0.95
  -5   8  -1   11.19    0.81
   5  -8   1    9.89    0.95
   5  -8   1    9.35    1.25
   5  -8   1   11.53    1.34
   5  -8   1   10.39    1.16
  -6   8  -1    0.10    0.80
  -6   8  -1    0.90    0.70
  -6   8  -1   -0.52    0.49
  -6   8  -1   -0.02    0.76
   6  -8   1    0.49    0.64
   6  -8   1   -0.34    0.75
   6  -8   1    0.38    0.76
   6  -8   1   -0.14    0.47
  -7   8  -1    0.38    0.90
  -7   8  -1    0.30    0.58
  -7   8  -1    1.56    1.01
  -7   8  -1    0.94    0.80
   7  -8   1    0.32    0.71
   7  -8   1    0.73    0.84
   7  -8   1    0.74    0.61
   7  -8   1    1.07    0.89
  -8   8  -1    4.97    1.08
  -8   8  -1    3.79    1.32
   8  -8   1    6.54    1.44
   8  -8   1    6.85    1.21
   8  -8   1    9.40    1.53
   8   7  -1   11.11    1.71
   8   7  -1   17.25    1.62
   8   7  -1   16.73    1.63
   7   7  -1   23.04    2.06
   7   7  -1   21.12    1.62
   7   7  -1   21.39    1.33
   7   7  -1   18.96    1.62
  -7  -7   1   22.32    1.81
  -7  -7   1   18.75    1.61
   6   7  -1   35.07    1.79
   6   7  -1   38.00    2.09
   6   7  -1   40.20    2.48
   6   7  -1   39.00    1.82
   6   7  -1   41.40    2.00
  -6  -7   1   38.92    2.13
  -6  -7   1   40.16    2.33
  -6  -7   1   41.55    1.81
   5   7  -1    0.16    0.68
   5   7  -1    1.10    0.54
   5   7  -1    0.67    0.29
   5   7  -1    0.52    0.26
   5   7  -1    1.24    0.49
   5   7  -1    1.42    0.65
   5   7  -1    1.16    0.39
   5   7  -1    1.00    0.16
   5   7  -1    0.87    0.13
  -5  -7   1    0.69    0.56
  -5  -7   1    1.60    0.80
  -5  -7   1    0.85    0.40
   4   7  -1    6.64    0.45
   4   7  -1    5.33    0.55
   4   7  -1    5.24    0.69
   4   7  -1    5.46    0.74
   4   7  -1    6.79    0.81
   4   7  -1    5.61    0.33
   4   7  -1    5.33    0.69
   4   7  -1    6.15    0.27
  -4  -7   1    6.61    0.56
  -4  -7   1    5.56    0.90
  -4  -7   1    7.85    0.76
   3   7  -1   32.86    1.58
   3   7  -1   31.13    1.59
   3   7  -1   32.61    1.05
   3   7  -1   32.65    1.29
   3   7  -1   32.86    1.16
   3   7  -1   35.30    1.60
   3   7  -1   31.89    1.63
   3   7  -1   33.23    1.43
  -3  -7   1   33.96    1.21
  -3  -7   1   31.07    1.72
  -3  -7   1   32.30    1.33
  -3  -7   1   32.81    1.33
   2   7  -1   66.63    2.40
   2   7  -1   67.87    2.28
   2   7  -1   67.43    2.70
   2   7  -1   67.39    2.58
   2   7  -1   69.45    2.13
   2   7  -1   67.40    2.47
   2   7  -1   69.20    2.87
  -2  -7   1   66.24    2.19
  -2  -7   1   68.42    2.44
  -2  -7   1   73.10    2.87
  -2  -7   1   67.58    2.14
  -2  -7   1   66.47    2.18
  -2  -7   1   68.37    2.61
   1   7  -1  102.11    4.07
   1   7  -1   95.73    3.56
   1   7  -1  104.89    3.82
   1   7  -1   96.01    3.63
   1   7  -1  104.03    3.62
   1   7  -1  111.10    3.25
   1   7  -1  102.69    3.52
  -1  -7   1  106.09    3.29
  -1  -7   1   96.10    3.87
  -1  -7   1  103.08    3.53
  -1  -7   1  106.29    3.64
  -1  -7   1  103.66    3.29
  -1  -7   1  107.06    3.63
  -1  -7   1  104.67    3.26
   0   7  -1   90.00    3.83
   0   7  -1   98.25    3.48
   0   7  -1   96.92    3.44
   0   7  -1   98.04    3.42
   0   7  -1   99.88    3.15
   0   7  -1   93.78    3.36
   0   7  -1   98.93    3.29
   0   7  -1   95.75    3.57
   0  -7   1   96.73    3.37
   0  -7   1   99.56    3.48
   0  -7   1   96.76    3.17
   0  -7   1   95.73    3.43
   0  -7   1  103.66    3.15
   0  -7   1   95.41    3.36
   0  -7   1   96.16    3.19
   0  -7   1   96.02    3.67
  -1   7  -1  237.02    7.95
  -1   7  -1  228.79    7.73
  -1   7  -1  229.31    7.93
  -1   7  -1  239.55    7.57
  -1   7  -1  230.15    7.76
  -1   7  -1  238.50    7.19
  -1   7  -1  239.30    7.50
  -1   7  -1  227.61    8.53
   1  -7   1  242.19    7.56
   1  -7   1  237.29    7.17
   1  -7   1  220.44    7.28
   1  -7   1  234.90    7.50
   1  -7   1  234.38    7.79
   1  -7   1  229.32    7.37
   1  -7   1  227.90    7.90
  -2   7  -1  227.56    7.66
  -2   7  -1  224.49    8.26
  -2   7  -1  207.11    7.22
  -2   7  -1  223.31    7.35
  -2   7  -1  234.97    7.32
   2  -7   1  233.51    7.67
   2  -7   1  235.85    7.37
   2  -7   1  227.16    7.31
   2  -7   1  215.17    7.27
   2  -7   1  223.92    7.25
   2  -7   1  229.90    7.81
  -3   7  -1   17.02    1.18
  -3   7  -1   15.86    1.03
  -3   7  -1   16.17    0.96
  -3   7  -1   15.54    1.15
   3  -7   1   15.75    1.13
   3  -7   1   16.05    1.18
   3  -7   1   16.63    1.00
   3  -7   1   17.48    1.13
   3  -7   1   16.40    0.96
  -4   7  -1    8.56    0.96
  -4   7  -1    8.15    0.87
  -4   7  -1    8.23    0.75
  -4   7  -1    6.64    1.03
  -4   7  -1    7.73    0.72
  -4   7  -1    6.61    0.94
   4  -7   1    8.24    0.83
   4  -7   1    8.42    0.78
   4  -7   1    7.69    1.01
   4  -7   1    8.93    0.97
   4  -7   1    8.38    1.08
  -5   7  -1    1.24    0.54
  -5   7  -1    1.08    0.81
  -5   7  -1    1.51    0.41
  -5   7  -1    2.22    0.82
  -5   7  -1    1.50    0.63
   5  -7   1    1.38    0.74
   5  -7   1    2.42    0.81
   5  -7   1    1.51    0.68
   5  -7   1    1.69    0.57
  -6   7  -1   16.38    1.36
  -6   7  -1   21.20    1.24
  -6   7  -1   21.06    1.80
  -6   7  -1   20.54    1.50
  -6   7  -1   21.07    1.98
   6  -7   1   16.95    1.50
   6  -7   1   19.53    1.31
   6  -7   1   19.51    1.77
   6  -7   1   21.66    1.78
  -7   7  -1   10.55    1.49
  -7   7  -1    8.91    1.17
  -7   7  -1    9.11    1.09
  -7   7  -1    7.07    1.47
   7  -7   1    9.24    1.37
   7  -7   1   12.50    1.64
   7  -7   1    9.54    1.22
   7  -7   1    9.12    1.03
  -8   7  -1   -0.13    0.68
  -8   7  -1    0.66    0.98
   8  -7   1    0.82    1.04
   8  -7   1   -0.57    0.73
   8  -7   1   -0.05    0.82
   8   6  -1    0.90    0.93
   8   6  -1    1.06    0.78
   8   6  -1    2.14    0.78
  -8  -6   1    0.33    0.85
   7   6  -1    4.00    0.68
   7   6  -1    5.40    0.99
   7   6  -1    3.62    1.02
   7   6  -1    4.54    0.91
  -7  -6   1    2.78    0.71
  -7  -6   1    2.96    0.93
   6   6  -1   34.51    1.55
   6   6  -1   33.28    1.26
   6   6  -1   32.08    1.61
   6   6  -1   32.06    1.93
   6   6  -1   32.50    1.80
   6   6  -1   35.00    2.26
  -6  -6   1   35.06    2.13
  -6  -6   1   34.00    1.66
  -6  -6   1   33.05    1.93
   5   6  -1    4.63    0.76
   5   6  -1    4.52    0.49
   5   6  -1    6.78    0.74
   5   6  -1    5.03    0.33
   5   6  -1    5.15    0.67
   5   6  -1    4.66    0.48
   5   6  -1    4.03    0.40
   5   6  -1    6.25    1.03
   5   6  -1    5.04    0.39
  -5  -6   1    6.45    0.97
  -5  -6   1    5.41    0.83
  -5  -6   1    5.41    0.65
   4   6  -1    5.51    0.35
   4   6  -1    5.28    0.68
   4   6  -1    4.91    0.32
   4   6  -1    5.55    0.70
   4   6  -1    4.30    0.57
   4   6  -1    5.21    0.48
   4   6  -1    4.37    0.62
   4   6  -1    5.44    0.40
   4   6  -1    4.75    0.28
  -4  -6   1    5.71    0.69
  -4  -6   1    5.83    0.84
  -4  -6   1    4.83    0.52
   3   6  -1    8.36    0.80
   3   6  -1    7.83    0.50
   3   6  -1    7.44    0.78
   3   6  -1    7.67    0.31
   3   6  -1    8.84    0.80
   3   6  -1    8.16    0.33
   3   6  -1    8.13    0.76
   3   6  -1    7.34    0.33
   3   6  -1    7.88    0.31
  -3  -6   1    7.61    0.60
  -3  -6   1    7.09    0.52
  -3  -6   1    7.32    0.51
  -3  -6   1    7.68    0.88
   2   6  -1   36.48    1.43
   2   6  -1   35.52    1.74
   2   6  -1   39.28    1.64
   2   6  -1   36.84    1.51
   2   6  -1   38.22    1.31
   2   6  -1   37.88    1.21
   2   6  -1   37.16    1.68
  -2  -6   1   39.27    1.87
  -2  -6   1   38.14    1.30
  -2  -6   1   37.43    1.74
  -2  -6   1   36.79    1.19
  -2  -6   1   37.54    1.35
  -2  -6   1   37.79    1.66
  -2  -6   1   38.25    1.47
   1   6  -1   45.39    1.45
   1   6  -1   44.54    1.83
   1   6  -1   41.15    1.61
   1   6  -1   44.84    1.72
   1   6  -1   41.92    1.94
   1   6  -1   41.50    1.63
   1   6  -1   40.16    1.72
  -1  -6   1   44.48    1.78
  -1  -6   1   42.68    1.46
  -1  -6   1   43.60    1.67
  -1  -6   1   41.38    1.46
  -1  -6   1   41.24    1.89
  -1  -6   1   42.61    1.92
  -1  -6   1   44.23    1.65
   0   6  -1   29.66    1.34
   0   6  -1   30.56    1.34
   0   6  -1   29.15    1.49
   0   6  -1   30.27    1.39
   0   6  -1   30.63    1.16
   0   6  -1   30.27    1.27
   0   6  -1   30.50    1.30
   0   6  -1   30.38    1.16
   0  -6   1   31.16    1.16
   0  -6   1   31.20    1.49
   0  -6   1   31.49    1.48
   0  -6   1   31.51    1.28
   0  -6   1   30.77    1.17
   0  -6   1   30.71    1.27
   0  -6   1   30.76    1.34
   0  -6   1   31.40    1.31
   0  -6   1   27.74    1.16
  -1   6  -1  251.12    9.26
  -1   6  -1  247.83    8.19
  -1   6  -1  257.21    8.62
  -1   6  -1  253.50    8.43
  -1   6  -1  265.23    8.14
  -1   6  -1  259.40    8.43
  -1   6  -1  262.10    8.00
  -1   6  -1  251.17    8.04
  -1   6  -1  264.96    7.82
   1  -6   1  252.33    8.19
   1  -6   1  257.22    7.94
   1  -6   1  253.07    8.61
   1  -6   1  249.81    8.45
   1  -6   1  258.95    7.80
   1  -6   1  260.40    8.14
   1  -6   1  252.80    8.03
  -2   6  -1  131.85    4.45
  -2   6  -1  136.90    4.39
  -2   6  -1  132.65    4.68
  -2   6  -1  131.99    4.98
  -2   6  -1  129.32    4.68
  -2   6  -1  136.88    4.50
   2  -6   1  136.86    4.46
   2  -6   1  129.86    4.41
   2  -6   1  135.43    4.45
   2  -6   1  128.88    4.68
   2  -6   1  124.34    4.44
   2  -6   1  134.04    4.78
  -3   6  -1    3.27    0.63
  -3   6  -1    3.67    0.53
  -3   6  -1    4.66    0.75
  -3   6  -1    3.41    0.49
  -3   6  -1    4.57    0.55
   3  -6   1    4.44    0.74
   3  -6   1    3.79    0.71
   3  -6   1    5.36    0.55
   3  -6   1    2.62    0.59
   3  -6   1    4.48    0.59
  -4   6  -1   64.22    2.94
  -4   6  -1   65.82    2.65
  -4   6  -1   62.11    2.65
  -4   6  -1   68.51    2.52
  -4   6  -1   65.93    2.71
  -4   6  -1   76.21    2.91
  -4   6  -1   65.14    2.65
   4  -6   1   66.33    2.51
   4  -6   1   67.54    2.66
   4  -6   1   68.00    2.89
   4  -6   1   70.04    3.01
   4  -6   1   70.99    2.59
  -5   6  -1   32.41    1.54
  -5   6  -1   32.97    1.66
  -5   6  -1   32.54    2.06
  -5   6  -1   32.32    1.79
  -5   6  -1   33.93    1.43
  -5   6  -1   34.50    1.98
   5  -6   1   33.26    2.03
   5  -6   1   33.68    1.77
   5  -6   1   36.16    1.65
   5  -6   1   35.53    1.97
   5  -6   1   33.13    1.52
  -6   6  -1    5.95    1.19
  -6   6  -1    7.06    0.97
  -6   6  -1    6.11    0.76
  -6   6  -1    4.96    1.05
   6  -6   1    8.43    1.20
   6  -6   1    7.17    0.99
   6  -6   1    7.91    0.87
   6  -6   1    7.29    1.21
  -7   6  -1    5.89    0.89
  -7   6  -1    4.96    1.11
  -7   6  -1    5.27    0.91
  -7   6  -1    6.75    1.40
   7  -6   1    5.34    0.83
   7  -6   1    6.16    1.18
   7  -6   1    5.56    0.99
   7  -6   1    6.10    1.25
  -8   6  -1    9.12    1.26
  -8   6  -1    9.49    1.50
  -8   6  -1    8.37    1.57
   8  -6   1   13.77    1.83
   8  -6   1   10.30    1.58
   8  -6   1    9.81    1.35
  -9  -5   1    2.77    1.19
   8   5  -1    1.80    0.78
   8   5  -1    0.09    0.65
   8   5  -1   -0.43    0.83
  -8  -5   1   -0.39    0.84
   7   5  -1   15.25    1.51
   7   5  -1   14.28    1.61
   7   5  -1   12.34    1.07
   7   5  -1   15.83    1.42
  -7  -5   1   16.07    1.34
  -7  -5   1   12.69    1.56
   6   5  -1   19.84    1.70
   6   5  -1   18.92    0.95
   6   5  -1   20.53    1.54
   6   5  -1   18.46    1.18
   6   5  -1   19.98    1.50
  -6  -5   1   18.15    1.48
  -6  -5   1   22.11    1.67
  -6  -5   1   18.56    1.26
   5   5  -1    8.08    0.76
   5   5  -1    7.25    0.86
   5   5  -1    8.01    0.46
   5   5  -1    8.07    0.46
   5   5  -1    8.35    0.46
   5   5  -1    8.07    0.48
   5   5  -1    8.09    1.09
   5   5  -1    7.28    0.68
   5   5  -1    8.82    0.67
  -5  -5   1    9.31    1.09
  -5  -5   1    7.42    0.95
  -5  -5   1    9.03    0.82
   4   5  -1   28.84    1.37
   4   5  -1   28.92    1.44
   4   5  -1   27.66    0.97
   4   5  -1   30.06    1.38
   4   5  -1   28.48    1.41
   4   5  -1   29.59    1.76
   4   5  -1   26.86    1.42
   4   5  -1   29.69    1.25
   4   5  -1   28.62    1.39
   4   5  -1   29.08    1.13
  -4  -5   1   27.19    1.41
  -4  -5   1   28.32    1.57
  -4  -5   1   29.99    1.29
   3   5  -1   70.35    2.61
   3   5  -1   70.90    2.59
   3   5  -1   68.12    2.22
   3   5  -1   67.35    2.59
   3   5  -1   66.60    2.06
   3   5  -1   64.73    2.15
   3   5  -1   65.54    2.69
  -3  -5   1   66.53    2.48
  -3  -5   1   64.58    2.72
  -3  -5   1   67.22    2.30
   2   5  -1   79.24    2.38
   2   5  -1   77.14    3.09
   2   5  -1   79.21    2.94
   2   5  -1   79.80    2.54
   2   5  -1   78.15    2.63
   2   5  -1   80.57    2.82
   2   5  -1   78.75    2.84
   2   5  -1   70.49    2.91
  -2  -5   1   75.49    3.09
  -2  -5   1   78.94    2.65
  -2  -5   1   78.94    2.54
  -2  -5   1   86.49    2.70
  -2  -5   1   78.96    3.05
   1   5  -1  181.55    6.23
   1   5  -1  180.46    6.64
   1   5  -1  167.87    5.84
   1   5  -1  182.27    5.44
   1   5  -1  180.37    6.06
   1   5  -1  180.69    5.81
   1   5  -1  176.33    5.82
  -1  -5   1  182.72    5.54
  -1  -5   1  187.30    5.82
  -1  -5   1  189.60    5.91
  -1  -5   1  182.66    5.46
  -1  -5   1  184.95    5.53
  -1  -5   1  185.81    6.09
  -1  -5   1  190.71    6.28
  -1  -5   1  177.55    6.65
  -1  -5   1  182.03    6.25
   0   5  -1    1.34    0.31
   0   5  -1    2.51    0.37
   0   5  -1    1.85    0.34
   0   5  -1    1.26    0.39
   0   5  -1    1.88    0.34
   0   5  -1    1.93    0.29
   0   5  -1    1.69    0.25
   0   5  -1    2.18    0.24
   0  -5   1    2.05    0.42
   0  -5   1    1.89    0.25
   0  -5   1    1.98    0.26
   0  -5   1    1.76    0.35
   0  -5   1    1.85    0.32
   0  -5   1    1.90    0.30
   0  -5   1    2.03    0.40
   0  -5   1    1.85    0.29
   0  -5   1    2.03    0.34
   0  -5   1    2.15    0.25
  -1   5  -1  108.32    3.81
  -1   5  -1  112.39    3.72
  -1   5  -1  114.92    3.68
  -1   5  -1  108.65    3.85
  -1   5  -1  109.36    4.17
  -1   5  -1  111.60    3.67
  -1   5  -1  114.63    3.65
  -1   5  -1  111.37    3.83
   1  -5   1  108.70    3.86
   1  -5   1  112.59    3.66
   1  -5   1  111.35    3.68
   1  -5   1  113.47    3.71
   1  -5   1  109.75    4.17
   1  -5   1  109.38    3.53
   1  -5   1  109.35    3.90
   1  -5   1  110.59    3.59
   1  -5   1  114.86    3.87
  -2   5  -1    0.98    0.43
  -2   5  -1    1.56    0.46
  -2   5  -1    1.41    0.53
  -2   5  -1    0.99    0.40
  -2   5  -1    0.86    0.50
  -2   5  -1    1.86    0.46
  -2   5  -1    1.54    0.55
   2  -5   1    1.40    0.43
   2  -5   1    0.60    0.54
   2  -5   1    1.18    0.45
   2  -5   1    1.77    0.41
   2  -5   1    0.85    0.39
   2  -5   1    0.61    0.53
   2  -5   1    0.87    0.45
   2  -5   1    1.14    0.39
  -3   5  -1    5.71    0.58
  -3   5  -1    5.63    0.55
  -3   5  -1    7.07    0.60
  -3   5  -1    6.89    0.79
  -3   5  -1    5.46    0.78
   3  -5   1    5.84    0.57
   3  -5   1    6.80    0.82
   3  -5   1    6.60    0.58
   3  -5   1    6.55    0.70
  -4   5  -1   32.53    1.39
  -4   5  -1   28.61    1.47
  -4   5  -1   32.08    1.81
  -4   5  -1   33.37    1.50
  -4   5  -1   33.28    1.59
  -4   5  -1   37.67    1.76
  -4   5  -1   33.01    1.41
   4  -5   1   32.37    1.39
   4  -5   1   31.93    1.59
   4  -5   1   30.89    1.71
   4  -5   1   32.52    1.45
  -5   5  -1   21.29    1.26
  -5   5  -1   21.01    1.67
  -5   5  -1   24.14    1.39
  -5   5  -1   22.50    1.23
  -5   5  -1   26.23    1.23
  -5   5  -1   23.47    1.63
  -5   5  -1   22.90    0.94
   5  -5   1   21.85    1.26
   5  -5   1   25.09    1.18
   5  -5   1   24.70    1.61
   5  -5   1   27.75    1.47
  -6   5  -1   61.02    3.21
  -6   5  -1   63.61    2.93
  -6   5  -1   66.63    3.05
  -6   5  -1   65.51    2.77
  -6   5  -1   66.00    2.69
   6  -5   1   61.34    3.13
   6  -5   1   62.24    2.71
   6  -5   1   64.41    3.01
   6  -5   1   69.96    2.63
  -7   5  -1   35.47    1.89
  -7   5  -1   35.01    1.98
  -7   5  -1   34.65    2.26
  -7   5  -1   36.73    2.50
   7  -5   1   35.93    2.04
   7  -5   1   37.98    2.42
   7  -5   1   37.23    2.24
   7  -5   1   33.51    1.76
  -8   5  -1    5.33    1.02
  -8   5  -1    4.54    1.35
  -8   5  -1    5.12    1.26
   8  -5   1    6.17    1.35
   8  -5   1    6.88    1.15
   8  -5   1    7.84    1.31
   9   4  -1    0.14    0.73
   9   4  -1    1.34    0.93
  -9  -4   1    0.61    1.06
   8   4  -1    0.69    0.85
   8   4  -1    0.56    0.67
   8   4  -1    0.75    0.79
  -8  -4   1   -0.10    0.72
  -8  -4   1    0.94    0.95
   7   4  -1   12.13    1.06
   7   4  -1   12.87    1.41
   7   4  -1   11.21    1.48
   7   4  -1   12.84    1.32
  -7  -4   1   11.38    1.50
  -7  -4   1   10.73    1.16
   6   4  -1   37.92    1.72
   6   4  -1   34.23    1.99
   6   4  -1   32.97    2.19
   6   4  -1   37.23    1.91
  -6  -4   1   37.16    2.09
  -6  -4   1   34.85    1.81
   5   4  -1   53.14    2.09
   5   4  -1   58.18    2.23
   5   4  -1   53.67    1.86
   5   4  -1   54.76    1.83
   5   4  -1   57.29    2.21
   5   4  -1   57.56    2.83
   5   4  -1   56.94    2.37
   5   4  -1   56.60    2.52
  -5  -4   1   53.88    2.50
  -5  -4   1   54.79    2.55
  -5  -4   1   56.33    2.27
   4   4  -1  312.26    9.53
   4   4  -1  289.72   10.98
   4   4  -1  310.56    9.27
   4   4  -1  305.94   11.96
   4   4  -1  301.64   11.58
   4   4  -1  308.90    9.63
   4   4  -1  307.33    9.64
   4   4  -1  304.54    9.17
   4   4  -1  320.75    9.91
   4   4  -1  310.84   10.16
  -4  -4   1  312.04    9.69
  -4  -4   1  303.99   10.54
  -4  -4   1  320.46   10.33
   3   4  -1  227.77    7.13
   3   4  -1  224.72    7.05
   3   4  -1  230.48    7.65
   3   4  -1  226.14    7.79
   3   4  -1  225.85    7.17
   3   4  -1  235.79    8.27
   3   4  -1  232.01    7.41
  -3  -4   1  238.04    7.92
  -3  -4   1  225.31    8.26
  -3  -4   1  231.49    7.64
  -3  -4   1  228.19    7.19
   2   4  -1   39.56    1.74
   2   4  -1   41.83    1.34
   2   4  -1   40.38    1.42
   2   4  -1   42.71    1.72
   2   4  -1   40.56    1.37
   2   4  -1   41.39    1.68
   2   4  -1   41.30    1.26
   2   4  -1   42.64    1.66
  -2  -4   1   41.28    1.77
  -2  -4   1   46.18    1.54
  -2  -4   1   39.32    1.43
  -2  -4   1   40.17    1.73
  -2  -4   1   38.96    1.43
   1   4  -1    8.74    0.35
   1   4  -1    8.38    0.55
   1   4  -1    8.57    0.59
   1   4  -1    8.88    0.49
   1   4  -1    8.44    0.55
   1   4  -1    7.74    0.45
   1   4  -1    8.81    0.40
  -1  -4   1    8.38    0.58
  -1  -4   1    9.04    0.36
  -1  -4   1    8.52    0.62
  -1  -4   1    8.64    0.49
  -1  -4   1    8.35    0.60
  -1  -4   1    8.94    0.47
  -1  -4   1    7.93    0.35
  -1  -4   1    8.42    0.34
  -1  -4   1    8.31    0.54
   0   4  -1   14.87    0.71
   0   4  -1   15.47    0.76
   0   4  -1   14.68    0.82
   0   4  -1   15.22    0.62
   0   4  -1   15.61    0.71
   0   4  -1   16.84    0.74
   0   4  -1   14.97    0.63
   0   4  -1   16.82    0.77
   0  -4   1   16.09    0.63
   0  -4   1   15.58    0.81
   0  -4   1   15.28    0.76
   0  -4   1   15.07    0.71
   0  -4   1   14.80    0.81
   0  -4   1   15.35    0.70
   0  -4   1   16.51    0.75
   0  -4   1   16.46    0.71
  -1   4  -1   26.88    1.20
  -1   4  -1   26.28    1.15
  -1   4  -1   27.00    1.06
  -1   4  -1   28.12    1.12
  -1   4  -1   27.45    1.09
  -1   4  -1   30.31    1.11
  -1   4  -1   27.22    1.14
   1  -4   1   26.81    1.08
   1  -4   1   27.61    1.08
   1  -4   1   26.37    1.09
   1  -4   1   25.61    1.16
   1  -4   1   28.31    1.14
   1  -4   1   28.14    1.05
   1  -4   1   27.56    1.17
   1  -4   1   27.39    1.21
   1  -4   1   27.55    1.08
  -2   4  -1   22.79    1.05
  -2   4  -1   22.16    1.18
  -2   4  -1   22.13    1.18
  -2   4  -1   21.96    1.08
  -2   4  -1   22.64    1.18
  -2   4  -1   22.56    1.01
  -2   4  -1   22.66    1.09
   2  -4   1   23.91    1.03
   2  -4   1   23.29    1.02
   2  -4   1   21.30    0.91
   2  -4   1   23.35    1.03
   2  -4   1   21.94    1.03
   2  -4   1   23.23    1.23
   2  -4   1   23.32    1.13
   2  -4   1   24.01    1.22
   2  -4   1   22.63    1.11
  -3   4  -1   27.47    1.29
  -3   4  -1   29.89    1.49
  -3   4  -1   29.93    1.24
  -3   4  -1   26.70    1.33
  -3   4  -1   29.22    1.53
  -3   4  -1   31.97    1.44
  -3   4  -1   26.37    1.21
   3  -4   1   29.77    1.49
   3  -4   1   29.62    1.33
   3  -4   1   27.88    1.20
   3  -4   1   30.87    1.27
  -4   4  -1  103.51    3.68
  -4   4  -1  106.91    3.55
  -4   4  -1  110.83    3.87
  -4   4  -1   98.93    3.74
  -4   4  -1   97.21    4.02
  -4   4  -1  102.81    3.73
  -4   4  -1  103.50    3.70
   4  -4   1  102.37    3.91
   4  -4   1  107.27    3.62
   4  -4   1  102.71    3.50
   4  -4   1  103.09    3.54
  -5   4  -1   20.81    1.12
  -5   4  -1   19.68    1.58
  -5   4  -1   19.47    1.27
  -5   4  -1   21.20    1.52
  -5   4  -1   20.51    1.24
  -5   4  -1   21.19    1.07
   5  -4   1   20.83    1.16
   5  -4   1   20.05    1.27
   5  -4   1   19.98    1.01
   5  -4   1   19.88    1.44
  -6   4  -1    7.19    0.73
  -6   4  -1    8.01    0.86
  -6   4  -1    7.58    1.15
  -6   4  -1    5.94    1.19
  -6   4  -1    7.52    0.88
   6  -4   1    6.89    1.07
   6  -4   1    6.23    0.91
   6  -4   1    6.95    0.80
   6  -4   1    8.01    0.65
  -7   4  -1    3.64    1.17
  -7   4  -1    3.38    0.73
  -7   4  -1    5.06    1.08
  -7   4  -1    4.36    0.83
   7  -4   1    3.12    0.96
   7  -4   1    4.42    0.75
   7  -4   1    4.12    0.80
   7  -4   1    5.66    1.17
  -8   4  -1   -1.10    0.87
  -8   4  -1   -0.22    0.94
   8  -4   1   -0.18    0.90
   8  -4   1    0.37    0.80
   8  -4   1   -0.89    0.54
   9  -4   1    0.97    1.04
   9   3  -1    2.73    0.99
   9   3  -1    1.99    0.91
  -9  -3   1    2.61    1.31
   8   3  -1   17.87    1.72
   8   3  -1   15.61    1.78
   8   3  -1   14.65    1.53
  -8  -3   1   15.22    1.88
  -8  -3   1   17.88    1.68
   7   3  -1    4.85    1.12
   7   3  -1    7.67    0.84
   7   3  -1    8.54    1.15
   7   3  -1    5.98    1.07
  -7  -3   1    7.19    1.26
  -7  -3   1    6.97    0.98
   6   3  -1   11.36    1.29
   6   3  -1   12.17    1.00
   6   3  -1   11.60    1.27
   6   3  -1   10.22    0.68
   6   3  -1   11.35    1.14
  -6  -3   1   10.94    1.11
  -6  -3   1   11.09    1.32
   5   3  -1    0.10    0.41
   5   3  -1    0.47    0.25
   5   3  -1    0.68    0.25
   5   3  -1   -0.37    0.52
   5   3  -1    0.67    0.56
   5   3  -1    0.26    0.35
   5   3  -1   -0.01    0.22
   5   3  -1   -0.43    0.56
  -5  -3   1    0.05    0.18
  -5  -3   1    0.31    0.39
  -5  -3   1    0.24    0.49
  -5  -3   1    0.05    0.59
  -5  -3   1    0.05    0.56
   4   3  -1    1.22    0.37
   4   3  -1    0.95    0.22
   4   3  -1    1.30    0.20
   4   3  -1    2.32    0.25
   4   3  -1    0.83    0.34
   4   3  -1    1.80    0.34
   4   3  -1    1.45    0.47
   4   3  -1    1.46    0.59
  -4  -3   1    0.88    0.50
  -4  -3   1    1.16    0.16
  -4  -3   1    1.17    0.41
  -4  -3   1    0.75    0.40
  -4  -3   1    2.08    0.53
   3   3  -1    4.24    0.41
   3   3  -1    4.68    0.33
   3   3  -1    4.82    0.30
   3   3  -1    4.10    0.46
   3   3  -1    5.19    0.59
   3   3  -1    4.20    0.51
   3   3  -1    5.67    0.52
   3   3  -1    4.35    0.72
   3   3  -1    4.25    0.40
   3   3  -1    4.49    0.54
  -3  -3   1    5.45    0.56
  -3  -3   1    6.79    0.67
  -3  -3   1    4.56    0.58
  -3  -3   1    5.35    0.70
  -3  -3   1    5.37    0.52
   2   3  -1  160.48    5.49
   2   3  -1  162.80    5.05
   2   3  -1  162.53    5.42
   2   3  -1  166.55    5.22
   2   3  -1  160.63    5.83
   2   3  -1  159.80    4.96
  -2  -3   1  159.62    5.05
  -2  -3   1  159.38    5.06
  -2  -3   1  155.40    5.83
  -2  -3   1  166.68    5.58
  -2  -3   1  171.49    5.34
  -2  -3   1  154.81    5.50
   1   3  -1  441.22   14.60
   1   3  -1  427.87   13.54
   1   3  -1  450.86   14.76
   1   3  -1  459.94   14.10
   1   3  -1  429.02   13.15
   1   3  -1  456.15   15.74
   1   3  -1  461.21   13.86
   1   3  -1  469.99   13.86
  -1  -3   1  431.40   13.18
  -1  -3   1  450.44   13.86
  -1  -3   1  451.82   13.83
  -1  -3   1  439.48   15.74
  -1  -3   1  473.46   14.32
  -1  -3   1  448.73   14.71
  -1  -3   1  443.76   14.76
  -1  -3   1  433.82   13.52
   0   3  -1  218.59    8.83
   0   3  -1  217.87    6.75
   0   3  -1  206.42    7.69
   0   3  -1  207.79    6.79
   0   3  -1  218.98    6.94
   0   3  -1  231.39    7.00
   0   3  -1  207.54    6.88
   0   3  -1  220.04    7.14
   0   3  -1  217.39    7.20
   0  -3   1  216.37    7.20
   0  -3   1  211.33    6.44
   0  -3   1  217.35    7.20
   0  -3   1  227.12    6.99
   0  -3   1  228.35    7.14
   0  -3   1  217.12    6.74
   0  -3   1  206.63    6.79
   0  -3   1  207.71    7.70
  -1   3  -1    6.61    0.45
  -1   3  -1    7.00    0.48
  -1   3  -1    6.97    0.45
  -1   3  -1    6.76    0.49
  -1   3  -1    6.52    0.45
  -1   3  -1    7.31    0.43
  -1   3  -1    6.66    0.44
   1  -3   1    7.25    0.43
   1  -3   1    6.73    0.39
   1  -3   1    8.32    0.45
   1  -3   1    7.16    0.51
   1  -3   1    6.33    0.46
   1  -3   1    6.25    0.46
   1  -3   1    7.23    0.49
   1  -3   1    7.29    0.52
   1  -3   1    7.08    0.44
  -2   3  -1   18.67    0.87
  -2   3  -1   21.27    0.88
  -2   3  -1   18.65    1.01
  -2   3  -1   17.58    0.88
  -2   3  -1   20.75    0.93
  -2   3  -1   18.71    1.02
  -2   3  -1   20.17    0.98
   2  -3   1   18.86    0.84
   2  -3   1   18.31    1.01
   2  -3   1   18.87    0.75
   2  -3   1   20.07    0.92
   2  -3   1   19.99    0.95
   2  -3   1   20.15    0.86
   2  -3   1   19.77    0.88
  -3   3  -1    4.72    0.71
  -3   3  -1    4.51    0.64
  -3   3  -1    4.70    0.58
  -3   3  -1    4.12    0.54
  -3   3  -1    4.90    0.52
  -3   3  -1    5.01    0.48
  -3   3  -1    4.51    0.45
  -3   3  -1    4.34    0.70
  -3   3  -1    4.58    0.40
  -3   3  -1    4.72    0.69
   3  -3   1    3.91    0.55
   3  -3   1    3.92    0.43
   3  -3   1    4.84    0.54
   3  -3   1    4.43    0.62
   3  -3   1    4.27    0.69
  -4   3  -1    8.79    0.62
  -4   3  -1    8.93    0.67
  -4   3  -1   10.45    0.72
  -4   3  -1    9.50    0.95
  -4   3  -1   10.18    0.76
  -4   3  -1    9.98    0.76
  -4   3  -1    9.06    1.03
   4  -3   1    9.30    0.94
   4  -3   1    9.06    0.59
   4  -3   1   11.99    0.88
  -5   3  -1   56.11    2.53
  -5   3  -1   53.70    2.02
  -5   3  -1   56.91    2.23
  -5   3  -1   56.49    2.28
  -5   3  -1   49.74    2.64
  -5   3  -1   55.10    2.14
  -5   3  -1   58.06    2.46
   5  -3   1   53.19    2.48
   5  -3   1   58.15    2.32
   5  -3   1   53.29    2.00
  -6   3  -1   38.02    2.38
  -6   3  -1   37.92    1.80
  -6   3  -1   41.89    1.91
  -6   3  -1   39.81    2.17
   6  -3   1   35.48    2.07
   6  -3   1   37.61    1.90
   6  -3   1   37.16    1.50
  -7   3  -1   13.34    1.52
  -7   3  -1   16.64    1.26
  -7   3  -1   13.24    1.08
  -7   3  -1   10.52    1.57
   7  -3   1   12.83    1.22
   7  -3   1   13.79    1.52
   7  -3   1   14.98    1.63
  -8   3  -1    1.61    1.06
  -8   3  -1    2.29    1.12
   8  -3   1    2.62    1.06
   8  -3   1    2.83    1.00
   8  -3   1    2.65    0.74
  -9   3  -1    1.73    1.23
   9  -3   1   -0.32    0.79
   9  -3   1    1.45    0.90
   9  -3   1    0.54    0.99
   9   2  -1    1.54    0.82
   9   2  -1    0.60    0.77
  -9  -2   1    0.48    0.96
  -9  -2   1   -1.34    0.85
   8   2  -1    1.91    0.85
   8   2  -1   -0.31    0.62
  -8  -2   1   -0.22    0.89
  -8  -2   1    0.84    0.82
   7   2  -1    0.44    0.73
   7   2  -1    0.31    0.64
   7   2  -1   -0.21    0.69
   7   2  -1    1.91    0.53
  -7  -2   1    1.11    0.86
  -7  -2   1    0.57    0.74
   6   2  -1    2.40    0.78
   6   2  -1    2.68    0.75
   6   2  -1    2.68    0.60
   6   2  -1    2.96    0.85
  -6  -2   1    3.11    0.61
  -6  -2   1    2.49    0.89
  -6  -2   1    2.68    0.72
  -6  -2   1    2.55    0.40
   5   2  -1   -0.53    0.50
   5   2  -1   -0.18    0.26
   5   2  -1    0.41    0.61
   5   2  -1    0.31    0.43
   5   2  -1    0.13    0.26
   5   2  -1   -0.14    0.63
  -5  -2   1    0.18    0.12
  -5  -2   1    0.90    0.43
  -5  -2   1    0.28    0.12
  -5  -2   1    0.32    0.27
  -5  -2   1    0.16    0.59
  -5  -2   1    0.23    0.51
   4   2  -1    0.84    0.52
   4   2  -1    1.48    0.19
   4   2  -1    1.68    0.41
   4   2  -1    1.64    0.50
   4   2  -1    0.93    0.24
   4   2  -1    1.79    0.27
   4   2  -1    1.70    0.27
   4   2  -1    1.36    0.39
  -4  -2   1    1.38    0.52
  -4  -2   1    2.17    0.57
  -4  -2   1    1.54    0.45
  -4  -2   1    1.45    0.40
  -4  -2   1    1.42    0.24
  -4  -2   1    1.63    0.16
  -4  -2   1    1.12    0.14
   3   2  -1   16.30    0.96
   3   2  -1   17.14    0.68
   3   2  -1   16.12    1.17
   3   2  -1   15.69    0.89
   3   2  -1   17.66    0.71
   3   2  -1   16.74    0.68
   3   2  -1   16.13    0.87
   3   2  -1   16.70    0.82
   3   2  -1   16.16    0.70
  -3  -2   1   16.28    0.57
  -3  -2   1   17.61    0.94
  -3  -2   1   16.59    0.91
  -3  -2   1   16.24    0.80
  -3  -2   1   15.57    0.98
  -3  -2   1   17.54    1.05
   2   2  -1  115.95    4.33
   2   2  -1  122.20    3.57
   2   2  -1  124.18    4.03
   2   2  -1  123.31    3.75
   2   2  -1  118.54    3.63
   2   2  -1  119.14    3.80
  -2  -2   1  123.28    4.02
  -2  -2   1  118.04    4.08
  -2  -2   1  110.51    3.71
  -2  -2   1  119.46    4.16
  -2  -2   1  119.95    4.32
  -2  -2   1  120.29    3.82
  -2  -2   1  120.40    4.05
   1   2  -1   36.82    1.18
   1   2  -1   37.31    1.32
   1   2  -1   37.31    1.40
   1   2  -1   36.94    1.45
   1   2  -1   36.67    1.21
   1   2  -1   36.97    1.22
   1   2  -1   35.87    1.21
   1   2  -1   35.97    1.36
  -1  -2   1   36.54    1.45
  -1  -2   1   36.29    1.18
  -1  -2   1   35.18    1.35
  -1  -2   1   36.89    1.22
  -1  -2   1   37.68    1.42
  -1  -2   1   34.51    1.20
  -1  -2   1   37.77    1.24
   0   2  -1   88.23    2.84
   0   2  -1   90.55    2.88
   0   2  -1   82.59    2.99
   0   2  -1   77.47    3.68
   0   2  -1   89.28    3.23
   0   2  -1   89.90    2.95
   0   2  -1   91.47    2.90
   0   2  -1   88.56    2.83
   0  -2   1   91.87    3.01
   0  -2   1   92.77    3.03
   0  -2   1   91.63    2.83
   0  -2   1   92.14    2.94
  -1   2  -1   89.53    3.01
  -1   2  -1   95.36    3.09
  -1   2  -1   86.14    3.11
  -1   2  -1   92.80    3.17
  -1   2  -1   94.39    3.36
  -1   2  -1   91.90    2.94
  -1   2  -1   92.33    2.91
  -1   2  -1   95.53    3.01
   1  -2   1   97.21    2.96
   1  -2   1   93.23    3.36
   1  -2   1   94.08    3.02
   1  -2   1   91.94    3.13
   1  -2   1   91.24    2.93
   1  -2   1   94.62    3.24
   1  -2   1   95.05    3.01
  -2   2  -1   11.74    0.55
  -2   2  -1   11.95    0.73
  -2   2  -1   11.32    0.62
  -2   2  -1   11.50    0.73
  -2   2  -1   12.39    0.59
  -2   2  -1   10.76    0.71
  -2   2  -1   11.18    0.75
  -2   2  -1   12.29    0.65
   2  -2   1   11.18    0.68
   2  -2   1   11.64    0.57
   2  -2   1   11.02    0.61
  -3   2  -1   24.69    1.08
  -3   2  -1   26.45    1.14
  -3   2  -1   24.98    1.07
  -3   2  -1   28.09    1.37
  -3   2  -1   26.95    1.39
  -3   2  -1   26.88    0.98
  -3   2  -1   26.54    1.20
  -3   2  -1   28.63    1.32
  -3   2  -1   24.84    1.19
  -3   2  -1   24.56    1.41
  -3   2  -1   25.92    1.41
   3  -2   1   24.48    1.29
   3  -2   1   25.36    1.34
   3  -2   1   26.92    1.20
   3  -2   1   26.35    1.05
   3  -2   1   26.86    1.15
  -4   2  -1   29.25    1.39
  -4   2  -1   29.52    1.21
  -4   2  -1   28.63    1.61
  -4   2  -1   26.79    1.48
  -4   2  -1   28.47    1.13
  -4   2  -1   28.17    1.32
   4  -2   1   29.52    1.50
   4  -2   1   28.88    1.12
   4  -2   1   26.67    1.31
  -5   2  -1    8.13    1.13
  -5   2  -1    9.81    1.05
  -5   2  -1    9.12    0.79
  -5   2  -1    8.71    0.66
  -5   2  -1    7.09    0.76
  -5   2  -1    8.10    0.38
  -5   2  -1    9.18    0.68
   5  -2   1    8.40    0.87
   5  -2   1    8.84    1.00
   5  -2   1    8.08    0.54
  -6   2  -1    3.09    0.59
  -6   2  -1    3.54    1.00
  -6   2  -1    2.43    0.84
  -6   2  -1    4.07    0.71
   6  -2   1    2.56    0.78
   6  -2   1    3.76    0.76
   6  -2   1    3.22    0.36
  -7   2  -1   -0.31    0.86
  -7   2  -1    0.31    0.75
  -7   2  -1    0.81    0.57
   7  -2   1    0.25    0.63
   7  -2   1    1.84    0.78
  -8   2  -1    1.65    1.02
  -8   2  -1    1.18    1.02
   8  -2   1    0.39    0.75
   8  -2   1    0.24    0.60
   8  -2   1    0.88    0.89
  -9   2  -1    5.34    1.52
   9  -2   1    7.70    1.16
   9  -2   1    8.00    1.38
   9  -2   1    8.25    1.59
   9   1  -1    4.82    1.11
   9   1  -1    5.30    1.14
  -9  -1   1    4.32    1.36
  -9  -1   1    4.74    1.19
   8   1  -1   10.77    1.39
   8   1  -1    9.26    1.28
  -8  -1   1    8.72    1.26
  -8  -1   1   13.32    1.80
   7   1  -1    3.76    0.97
   7   1  -1    3.82    0.83
  -7  -1   1    2.29    0.93
  -7  -1   1    3.41    0.88
   6   1  -1    2.41    0.74
   6   1  -1    4.05    0.90
   6   1  -1    2.60    0.60
   6   1  -1    3.19    0.84
  -6  -1   1    3.29    0.77
  -6  -1   1    3.13    0.90
  -6  -1   1    3.38    0.62
  -6  -1   1    2.76    0.49
  -6  -1   1    3.07    0.35
   5   1  -1    8.02    1.00
   5   1  -1    7.68    0.76
   5   1  -1    7.66    0.60
   5   1  -1    8.03    0.98
   5   1  -1    8.36    0.65
   5   1  -1    8.99    0.95
  -5  -1   1    7.21    0.60
  -5  -1   1    8.49    0.77
  -5  -1   1    9.51    1.08
  -5  -1   1    6.40    0.50
  -5  -1   1    7.25    0.89
   4   1  -1    2.25    0.21
   4   1  -1    2.28    0.46
   4   1  -1    2.54    0.34
   4   1  -1    2.37    0.54
   4   1  -1    2.84    0.48
   4   1  -1    2.11    0.58
   4   1  -1    2.59    0.32
   4   1  -1    2.65    0.62
  -4  -1   1    2.35    0.51
  -4  -1   1    2.57    0.34
  -4  -1   1    3.54    0.65
  -4  -1   1    3.06    0.44
   3   1  -1    5.50    0.41
   3   1  -1    4.76    0.61
   3   1  -1    5.16    0.39
   3   1  -1    5.78    0.39
   3   1  -1    5.37    0.53
   3   1  -1    4.64    0.56
   3   1  -1    5.20    0.40
   3   1  -1    6.53    0.76
  -3  -1   1    4.61    0.65
  -3  -1   1    5.37    0.64
  -3  -1   1    4.82    0.52
  -3  -1   1    4.73    0.39
  -3  -1   1    4.47    0.59
   2   1  -1   40.26    1.50
   2   1  -1   40.33    1.54
   2   1  -1   39.26    1.42
   2   1  -1   38.80    1.29
   2   1  -1   41.33    1.44
   2   1  -1   39.82    1.26
   2   1  -1   39.85    1.37
   2   1  -1   39.84    1.45
   2   1  -1   39.66    1.70
  -2  -1   1   38.41    1.46
  -2  -1   1   38.41    1.55
  -2  -1   1   39.25    1.46
  -2  -1   1   38.07    1.29
  -2  -1   1   39.56    1.43
  -2  -1   1   37.44    1.49
  -2  -1   1   40.61    1.51
   1   1  -1   29.41    1.19
   1   1  -1   31.34    1.14
   1   1  -1   30.38    0.93
   1   1  -1   30.01    1.03
   1   1  -1   30.28    1.07
   1   1  -1   31.13    1.02
   1   1  -1   30.91    0.98
  -1  -1   1   30.36    1.01
  -1  -1   1   28.50    1.13
  -1  -1   1   31.13    1.03
  -1  -1   1   29.91    1.06
  -1  -1   1   30.59    1.03
  -1  -1   1   30.17    1.17
  -1  -1   1   30.20    0.97
  -1  -1   1   31.07    0.93
  -1  -1   1   28.89    1.20
  -1  -1   1   27.16    0.99
   0   1  -1   -0.41    0.03
   0   1  -1   -0.49    0.04
   0   1  -1   -0.41    0.03
   0   1  -1   -0.46    0.03
   0  -1   1   -0.43    0.03
   0  -1   1   -0.46    0.03
   0  -1   1   -0.45    0.04
   0  -1   1   -0.45    0.03
   0  -1   1   -0.43    0.03
   0  -1   1   -0.44    0.02
   0  -1   1   -0.43    0.03
  -1   1  -1  239.93    7.63
  -1   1  -1  220.91    7.48
  -1   1  -1  244.62    7.70
  -1   1  -1  253.82    7.41
  -1   1  -1  239.79    7.22
  -1   1  -1  255.22    7.84
  -1   1  -1  228.74    8.41
   1  -1   1  244.42    7.70
   1  -1   1  237.55    7.22
   1  -1   1  245.37    7.37
   1  -1   1  239.74    8.42
   1  -1   1  234.61    7.94
   1  -1   1  242.26    7.39
   1  -1   1  232.90    7.48
   1  -1   1  248.36    7.63
  -2   1  -1  444.14   14.52
  -2   1  -1  455.74   13.62
  -2   1  -1  443.66   14.71
  -2   1  -1  457.70   14.33
  -2   1  -1  450.93   13.90
  -2   1  -1  487.50   17.49
  -2   1  -1  441.57   16.32
  -2   1  -1  453.95   14.52
  -2   1  -1  450.76   15.82
   2  -1   1  452.62   13.90
   2  -1   1  454.07   14.05
   2  -1   1  466.36   14.50
   2  -1   1  449.21   13.61
   2  -1   1  440.43   15.84
  -3   1  -1   99.80    3.91
  -3   1  -1   96.02    3.21
  -3   1  -1   95.86    3.39
  -3   1  -1   96.15    3.32
  -3   1  -1   92.42    3.60
  -3   1  -1   92.42    3.51
  -3   1  -1  101.81    3.89
  -3   1  -1   97.51    3.28
  -3   1  -1   95.56    3.26
  -3   1  -1   98.55    3.22
   3  -1   1   99.66    3.38
   3  -1   1   92.80    3.14
   3  -1   1   98.81    3.50
   3  -1   1   96.02    3.22
  -4   1  -1    0.37    0.25
  -4   1  -1   -0.05    0.44
  -4   1  -1   -0.19    0.07
  -4   1  -1    0.52    0.33
  -4   1  -1    0.25    0.22
  -4   1  -1   -0.88    0.42
  -4   1  -1   -0.54    0.25
   4  -1   1    0.07    0.17
   4  -1   1   -0.59    0.37
   4  -1   1    0.25    0.40
  -5   1  -1    0.00    0.30
  -5   1  -1   -0.05    0.36
  -5   1  -1   -0.10    0.35
  -5   1  -1   -0.06    0.20
  -5   1  -1    0.33    0.65
  -5   1  -1    0.20    0.57
   5  -1   1    0.02    0.54
   5  -1   1    0.16    0.51
   5  -1   1    0.30    0.19
  -6   1  -1    1.73    0.85
  -6   1  -1    1.05    0.43
  -6   1  -1    0.59    0.69
  -6   1  -1    2.20    0.56
   6  -1   1    0.49    0.60
   6  -1   1    1.36    0.21
   6  -1   1    1.52    0.63
  -7   1  -1   -0.49    0.71
  -7   1  -1    0.42    0.84
  -7   1  -1    0.81    0.53
   7  -1   1    1.28    0.69
   7  -1   1    0.44    0.53
  -8   1  -1    0.28    0.96
  -8   1  -1    0.72    0.95
   8  -1   1    1.27    0.98
   8  -1   1    1.19    0.67
   8  -1   1    1.17    0.85
  -9   1  -1    0.18    1.16
   9  -1   1    0.22    0.71
   9  -1   1   -0.26    0.84
   9  -1   1    0.78    0.85
   9   0  -1    1.28    0.80
   9   0  -1    0.10    0.79
  -9   0   1   -0.26    0.96
  -9   0   1    2.22    1.15
   8   0  -1    2.08    0.87
   8   0  -1    1.40    0.85
  -8   0   1    1.03    1.01
  -8   0   1    0.05    0.77
   7   0  -1    1.48    0.68
   7   0  -1   -0.31    0.64
  -7   0   1    0.82    0.83
  -7   0   1   -0.08    0.72
   6   0  -1   -0.67    0.56
   6   0  -1    0.15    0.67
  -6   0   1    0.14    0.38
  -6   0   1   -0.75    0.62
  -6   0   1    1.39    0.68
  -6   0   1   -0.33    0.40
  -6   0   1    0.20    0.31
   5   0  -1    0.37    0.43
   5   0  -1   -0.58    0.56
   5   0  -1   -0.67    0.50
   5   0  -1    0.14    0.53
  -5   0   1    1.05    0.57
  -5   0   1    0.07    0.30
  -5   0   1    0.41    0.36
  -5   0   1    0.02    0.57
   4   0  -1    0.01    0.14
   4   0  -1   -0.26    0.22
   4   0  -1    0.01    0.48
   4   0  -1   -0.79    0.31
   4   0  -1    0.76    0.50
   4   0  -1   -0.36    0.42
   4   0  -1   -0.48    0.21
  -4   0   1    0.31    0.30
  -4   0   1   -0.63    0.41
  -4   0   1    0.66    0.46
   3   0  -1   -0.39    0.24
   3   0  -1    0.30    0.40
   3   0  -1   -0.47    0.38
   3   0  -1   -0.06    0.22
   3   0  -1    0.08    0.25
   3   0  -1   -0.59    0.44
   3   0  -1   -0.38    0.51
   3   0  -1    0.02    0.38
  -3   0   1   -0.29    0.18
  -3   0   1    0.53    0.32
  -3   0   1   -0.85    0.43
  -3   0   1    0.49    0.37
  -3   0   1   -0.54    0.44
  -3   0   1   -0.65    0.40
  -3   0   1   -0.09    0.12
   2   0  -1   -0.11    0.17
   2   0  -1    0.05    0.14
   2   0  -1   -0.06    0.13
   2   0  -1    0.12    0.20
   2   0  -1    0.09    0.12
   2   0  -1    0.06    0.25
   2   0  -1    0.09    0.22
  -2   0   1    0.05    0.13
  -2   0   1   -0.07    0.12
  -2   0   1   -0.12    0.22
  -2   0   1    0.07    0.08
  -2   0   1   -0.01    0.19
  -2   0   1   -0.07    0.23
  -2   0   1   -0.04    0.11
  -2   0   1   -0.06    0.17
  -2   0   1   -0.18    0.22
   1   0  -1   -0.26    0.15
   1   0  -1   -0.58    0.12
   1   0  -1   -0.69    0.15
   1   0  -1   -0.34    0.20
   1   0  -1   -0.57    0.12
   1   0  -1   -0.60    0.12
   1   0  -1   -0.60    0.18
   1   0  -1   -0.53    0.21
   1   0  -1   -0.33    0.21
  -1   0   1   -0.37    0.18
  -1   0   1   -0.39    0.12
  -1   0   1   -0.66    0.14
  -1   0   1   -0.63    0.14
  -1   0   1   -0.47    0.16
  -1   0   1   -0.17    0.22
  -1   0   1   -0.82    0.18
  -1   0   1   -0.52    0.14
  -1   0   1   -0.50    0.11
  -1   0   1   -0.77    0.19
   0   0  -1   -0.13    0.02
   0   0  -1   -0.04    0.04
   0   0  -1   -0.13    0.01
   0   0  -1   -0.10    0.02
   0   0  -1   -0.13    0.02
   0   0  -1   -0.08    0.03
   0   0   1   -0.10    0.02
   0   0   1   -0.08    0.03
   0   0   1   -0.09    0.03
   0   0   1   -0.13    0.02
   0   0   1   -0.09    0.01
   0   0   1   -0.12    0.01
   0   0   1   -0.07    0.02
  -1   0  -1   -0.26    0.22
  -1   0  -1    0.10    0.17
  -1   0  -1    0.25    0.19
  -1   0  -1    0.07    0.16
  -1   0  -1   -0.05    0.05
  -1   0  -1    0.09    0.16
  -1   0  -1    0.03    0.14
  -1   0  -1   -0.17    0.19
  -1   0  -1   -0.16    0.18
   1   0   1    0.08    0.16
   1   0   1    0.00    0.11
   1   0   1    0.10    0.15
   1   0   1   -0.27    0.14
   1   0   1   -0.32    0.19
   1   0   1    0.13    0.19
   1   0   1   -0.17    0.18
   1   0   1    0.16    0.15
   1   0   1    0.13    0.15
  -2   0  -1    0.10    0.25
  -2   0  -1    0.13    0.16
  -2   0  -1   -0.20    0.22
  -2   0  -1    0.17    0.12
  -2   0  -1   -0.07    0.26
  -2   0  -1    0.03    0.18
  -2   0  -1   -0.11    0.24
  -2   0  -1    0.07    0.17
  -2   0  -1    0.02    0.06
  -2   0  -1    0.19    0.19
   2   0   1    0.17    0.07
   2   0   1    0.14    0.22
   2   0   1    0.11    0.25
   2   0   1   -0.05    0.22
   2   0   1   -0.08    0.19
   2   0   1    0.07    0.14
  -3   0  -1   -0.18    0.23
  -3   0  -1   -0.58    0.41
  -3   0  -1    0.31    0.25
  -3   0  -1   -0.27    0.32
  -3   0  -1   -0.43    0.29
  -3   0  -1    0.05    0.43
  -3   0  -1    0.20    0.49
  -3   0  -1   -0.12    0.29
   3   0   1   -0.01    0.37
   3   0   1   -0.14    0.20
   3   0   1   -1.01    0.40
   3   0   1    0.46    0.47
   3   0   1    0.28    0.39
  -4   0  -1    0.07    0.29
  -4   0  -1   -0.14    0.46
  -4   0  -1   -0.50    0.38
  -4   0  -1   -0.18    0.24
  -4   0  -1    0.07    0.22
  -4   0  -1    0.09    0.20
   4   0   1    0.40    0.37
   4   0   1    0.09    0.15
   4   0   1   -0.38    0.37
   4   0   1    0.04    0.23
   4   0   1   -0.04    0.14
   4   0   1   -0.64    0.39
  -5   0  -1    0.12    0.32
  -5   0  -1    0.97    0.56
  -5   0  -1   -0.47    0.34
  -5   0  -1    0.02    0.61
  -5   0  -1    0.17    0.30
   5   0   1   -0.94    0.45
   5   0   1    0.12    0.15
   5   0   1    0.34    0.56
   5   0   1    0.48    0.52
  -6   0  -1    0.05    0.43
  -6   0  -1    0.00    0.35
  -6   0  -1   -0.77    0.56
  -6   0  -1   -1.15    0.66
   6   0   1    0.23    0.55
   6   0   1   -0.92    0.56
  -7   0  -1    0.23    0.74
  -7   0  -1    0.44    0.80
   7   0   1   -0.56    0.52
   7   0   1    0.28    0.61
  -8   0  -1    0.28    0.79
  -8   0  -1    0.27    0.98
   8   0   1    0.38    0.67
   8   0   1    1.16    0.70
   8   0   1    0.35    0.79
  -9   0  -1   -0.80    0.96
   9   0   1    0.99    0.77
   9   0   1    0.37    0.82
   9   0   1    1.14    0.86
   9  -1  -1    6.02    1.15
   9  -1  -1    7.69    1.35
  -9   1   1    4.69    1.31
  -9   1   1    5.34    1.44
   8  -1  -1   11.55    1.45
   8  -1  -1   10.11    1.32
  -8   1   1    8.28    1.57
  -8   1   1    8.33    1.37
   7  -1  -1    3.65    0.94
   7  -1  -1    3.67    0.91
  -7   1   1    3.28    0.63
  -7   1   1    2.56    0.92
  -7   1   1    3.87    1.06
   6  -1  -1    2.58    0.81
   6  -1  -1    2.39    0.80
  -6   1   1    2.79    0.55
  -6   1   1    2.69    0.81
  -6   1   1    4.02    0.62
  -6   1   1    3.00    0.48
  -6   1   1    3.20    0.92
   5  -1  -1    8.12    0.91
   5  -1  -1    8.67    1.05
  -5   1   1    8.41    0.75
  -5   1   1    8.24    0.97
  -5   1   1    8.95    1.09
  -5   1   1    7.46    0.71
   4  -1  -1    2.13    0.37
   4  -1  -1    2.40    0.28
   4  -1  -1    3.40    0.69
   4  -1  -1    1.69    0.51
   4  -1  -1    2.80    0.48
   4  -1  -1    2.75    0.37
  -4   1   1    3.09    0.66
  -4   1   1    2.20    0.24
  -4   1   1    2.55    0.42
  -4   1   1    3.60    0.62
   3  -1  -1    3.86    0.55
   3  -1  -1    4.15    0.60
   3  -1  -1    5.52    0.78
   3  -1  -1    5.54    0.67
   3  -1  -1    5.06    0.45
   3  -1  -1    4.16    0.64
   3  -1  -1    5.06    0.47
   3  -1  -1    4.22    0.39
  -3   1   1    4.24    0.65
  -3   1   1    4.66    0.34
  -3   1   1    4.57    0.57
  -3   1   1    4.47    0.38
  -3   1   1    4.94    0.36
  -3   1   1    4.49    0.34
  -3   1   1    5.00    0.68
  -3   1   1    4.01    0.66
  -3   1   1    6.33    0.56
   2  -1  -1   40.35    1.38
   2  -1  -1   38.91    1.49
   2  -1  -1   38.63    1.59
   2  -1  -1   38.38    1.33
   2  -1  -1   42.11    1.47
   2  -1  -1   40.35    1.45
   2  -1  -1   38.59    1.48
   2  -1  -1   39.04    1.33
  -2   1   1   38.78    1.37
  -2   1   1   38.58    1.62
  -2   1   1   39.47    1.47
  -2   1   1   40.45    1.52
  -2   1   1   40.07    1.45
  -2   1   1   40.01    1.32
  -2   1   1   37.54    1.34
  -2   1   1   39.80    1.55
  -2   1   1   38.08    1.66
  -2   1   1   39.77    1.43
   1  -1  -1   33.19    1.11
   1  -1  -1   29.81    1.05
   1  -1  -1   29.54    1.16
   1  -1  -1   28.20    1.10
   1  -1  -1   28.09    1.02
   1  -1  -1   30.12    1.14
  -1   1   1   31.71    1.03
  -1   1   1   30.29    1.14
  -1   1   1   32.92    1.25
  -1   1   1   30.67    1.15
  -1   1   1   29.77    1.31
  -1   1   1   29.99    1.06
  -1   1   1   29.33    1.12
  -1   1   1   29.97    1.06
  -1   1   1   29.82    1.09
   0  -1  -1   -0.41    0.02
   0  -1  -1   -0.44    0.03
   0  -1  -1   -0.43    0.03
   0  -1  -1   -0.38    0.03
   0   1   1   -0.35    0.04
   0   1   1   -0.42    0.03
   0   1   1   -0.45    0.04
   0   1   1   -0.44    0.02
   0   1   1   -0.44    0.02
   0   1   1   -0.43    0.03
  -1  -1  -1  243.73    7.78
  -1  -1  -1  242.90    7.55
  -1  -1  -1  233.61    7.52
  -1  -1  -1  242.77    7.82
  -1  -1  -1  242.65    9.29
  -1  -1  -1  236.29    7.69
   1   1   1  239.37    7.58
   1   1   1  244.67    7.53
   1   1   1  229.21    7.27
   1   1   1  226.36    7.34
   1   1   1  237.30    7.68
   1   1   1  253.03    7.55
   1   1   1  239.63    9.27
   1   1   1  235.99    7.14
  -2  -1  -1  452.78   14.40
  -2  -1  -1  472.25   14.15
  -2  -1  -1  437.28   13.74
  -2  -1  -1  459.28   14.61
  -2  -1  -1  454.83   14.76
  -2  -1  -1  447.53   17.39
  -2  -1  -1  437.46   14.18
   2   1   1  444.05   16.23
   2   1   1  446.00   17.35
   2   1   1  438.35   13.74
   2   1   1  452.16   13.51
   2   1   1  471.34   14.17
   2   1   1  459.24   14.39
   2   1   1  437.70   14.35
  -3  -1  -1   95.07    3.26
  -3  -1  -1   97.25    3.22
  -3  -1  -1  101.73    3.17
  -3  -1  -1   92.48    3.84
  -3  -1  -1   95.69    3.54
  -3  -1  -1   84.48    3.20
   3   1   1  102.66    3.81
   3   1   1   94.00    3.35
   3   1   1   94.13    3.20
   3   1   1   98.34    3.26
   3   1   1   95.11    3.17
   3   1   1   91.66    3.04
   3   1   1   92.95    3.38
   3   1   1   96.96    3.82
  -4  -1  -1   -0.07    0.22
  -4  -1  -1   -0.10    0.36
  -4  -1  -1    0.22    0.45
  -4  -1  -1   -0.19    0.18
  -4  -1  -1   -0.13    0.26
  -4  -1  -1   -0.12    0.22
   4   1   1    0.00    0.18
   4   1   1    0.66    0.47
   4   1   1    0.22    0.38
   4   1   1   -0.34    0.23
   4   1   1    0.00    0.35
   4   1   1    0.15    0.13
   4   1   1    0.01    0.37
   4   1   1    0.02    0.23
  -5  -1  -1   -0.33    0.27
  -5  -1  -1    0.80    0.57
  -5  -1  -1    0.37    0.34
  -5  -1  -1    0.14    0.31
  -5  -1  -1   -0.41    0.56
   5   1   1    0.09    0.55
   5   1   1    0.17    0.45
   5   1   1    0.36    0.55
  -6  -1  -1    1.34    0.69
  -6  -1  -1    0.98    0.43
  -6  -1  -1    1.78    0.88
  -6  -1  -1    1.30    0.36
   6   1   1    1.30    0.77
   6   1   1    1.46    0.59
   6   1   1    1.25    0.69
  -7  -1  -1    0.11    0.68
  -7  -1  -1    0.94    0.90
   7   1   1    2.48    0.81
   7   1   1    1.37    0.64
  -8  -1  -1   -0.81    0.96
   8   1   1    1.36    0.73
   8   1   1    1.37    0.81
   8   1   1    0.49    0.64
  -9  -1  -1    1.29    1.16
   9   1   1    1.80    0.87
   9   1   1    2.05    0.98
   9  -2  -1    0.11    0.80
   9  -2  -1   -0.12    0.78
  -9   2   1    0.15    0.99
  -9   2   1    1.20    1.09
   8  -2  -1   -0.13    0.69
   8  -2  -1   -0.63    0.68
  -8   2   1    1.48    1.06
  -8   2   1    0.52    0.85
   7  -2  -1    0.55    0.66
   7  -2  -1    2.03    0.89
  -7   2   1    0.98    0.83
  -7   2   1    0.79    0.51
  -7   2   1    1.23    0.83
   6  -2  -1    2.85    0.76
   6  -2  -1    3.12    0.88
  -6   2   1    2.86    0.84
  -6   2   1    1.77    0.88
  -6   2   1    3.04    0.60
  -6   2   1    1.88    0.54
   5  -2  -1    0.30    0.63
   5  -2  -1   -0.71    0.51
  -5   2   1    0.48    0.41
  -5   2   1   -0.94    0.51
  -5   2   1    0.88    0.65
   4  -2  -1    1.50    0.29
   4  -2  -1    0.81    0.49
   4  -2  -1    2.11    0.39
   4  -2  -1    1.25    0.49
   4  -2  -1    1.47    0.27
  -4   2   1    1.11    0.27
  -4   2   1    1.98    0.59
  -4   2   1    1.39    0.24
  -4   2   1    1.60    0.19
  -4   2   1    1.60    0.55
  -4   2   1    1.18    0.39
  -4   2   1    1.68    0.26
   3  -2  -1   16.15    1.15
   3  -2  -1   15.16    0.86
   3  -2  -1   16.43    0.80
   3  -2  -1   16.26    0.77
   3  -2  -1   18.59    1.04
   3  -2  -1   17.03    0.85
   3  -2  -1   18.72    1.08
  -3   2   1   17.36    1.11
  -3   2   1   16.33    0.74
  -3   2   1   16.41    1.09
  -3   2   1   16.88    0.87
  -3   2   1   16.42    1.07
  -3   2   1   16.08    0.99
  -3   2   1   17.51    0.96
   2  -2  -1  122.94    3.87
   2  -2  -1  123.05    4.12
   2  -2  -1  118.44    4.19
   2  -2  -1  126.04    3.78
   2  -2  -1  123.03    3.91
   2  -2  -1  116.07    3.98
   2  -2  -1  122.04    3.92
  -2   2   1  125.04    3.87
  -2   2   1  116.76    3.99
  -2   2   1  127.90    4.61
  -2   2   1  118.96    4.13
  -2   2   1  121.99    3.90
  -2   2   1  120.17    4.12
  -2   2   1  125.09    3.80
  -2   2   1  120.83    3.90
   1  -2  -1   36.82    1.41
   1  -2  -1   36.54    1.32
   1  -2  -1   36.13    1.24
   1  -2  -1   37.03    1.28
   1  -2  -1   36.67    1.31
   1  -2  -1   37.72    1.30
   1  -2  -1   35.00    1.38
  -1   2   1   35.92    1.33
  -1   2   1   37.23    1.40
  -1   2   1   35.18    1.38
  -1   2   1   37.51    1.29
  -1   2   1   38.10    1.25
  -1   2   1   37.02    1.28
  -1   2   1   36.22    1.40
  -1   2   1   36.44    1.30
   0   2   1   72.50    2.46
   0   2   1   79.43    2.49
   0   2   1   83.51    2.50
   0   2   1   84.16    2.60
  -1  -2  -1   92.77    3.12
  -1  -2  -1   90.81    3.71
  -1  -2  -1   93.37    2.95
  -1  -2  -1   86.10    2.92
  -1  -2  -1   93.86    3.04
  -1  -2  -1   92.79    3.11
   1   2   1   88.48    3.70
   1   2   1   92.93    2.95
   1   2   1   90.53    3.04
   1   2   1   95.63    2.92
   1   2   1   91.56    2.82
   1   2   1   88.51    2.96
   1   2   1   89.57    2.84
  -2  -2  -1   11.25    0.52
  -2  -2  -1   11.06    0.49
  -2  -2  -1   11.43    0.71
  -2  -2  -1   11.36    0.57
  -2  -2  -1   11.02    0.70
  -2  -2  -1   12.16    0.68
   2   2   1   11.28    0.48
   2   2   1   11.30    0.58
   2   2   1   11.97    0.58
   2   2   1   11.96    0.57
   2   2   1   11.23    0.47
   2   2   1   11.23    0.68
   2   2   1   11.70    0.49
   2   2   1   10.20    0.60
   2   2   1   10.92    0.51
  -3  -2  -1   28.31    1.33
  -3  -2  -1   26.76    1.06
  -3  -2  -1   25.16    0.99
  -3  -2  -1   25.98    1.17
  -3  -2  -1   29.96    1.40
   3   2   1   26.59    1.04
   3   2   1   25.79    1.18
   3   2   1   25.88    1.08
   3   2   1   27.09    1.24
   3   2   1   25.38    1.17
   3   2   1   24.29    1.45
   3   2   1   26.37    1.26
  -4  -2  -1   28.70    1.52
  -4  -2  -1   28.13    1.15
  -4  -2  -1   26.29    1.29
  -4  -2  -1   27.37    1.06
   4   2   1   27.56    1.03
   4   2   1   28.09    1.58
   4   2   1   28.37    1.32
   4   2   1   26.23    1.35
   4   2   1   28.60    1.29
   4   2   1   26.59    1.13
   4   2   1   28.37    0.94
   4   2   1   25.92    1.16
  -5  -2  -1    7.92    0.65
  -5  -2  -1    8.70    1.08
  -5  -2  -1    8.11    0.89
  -5  -2  -1    8.40    0.52
   5   2   1    7.80    0.99
   5   2   1    7.18    0.83
   5   2   1    7.36    0.63
   5   2   1    8.72    0.95
   5   2   1    8.48    0.60
   5   2   1    7.67    0.60
  -6  -2  -1    4.34    0.82
  -6  -2  -1    3.44    0.52
  -6  -2  -1    3.94    0.97
   6   2   1    3.51    0.77
   6   2   1    3.16    0.76
   6   2   1    3.51    0.87
  -7  -2  -1   -0.35    0.69
  -7  -2  -1   -0.76    0.58
   7   2   1    0.64    0.61
   7   2   1    1.31    0.66
   7   2   1    0.73    0.76
  -8  -2  -1    1.17    0.97
   8   2   1    1.57    0.70
   8   2   1    1.22    0.76
   8   2   1    2.53    0.81
  -9  -2  -1    4.70    1.44
   9   2   1    7.71    1.38
   9  -3  -1    3.45    1.10
   9  -3  -1    2.39    0.96
  -9   3   1    1.96    1.21
  -9   3   1    1.82    1.29
   8  -3  -1   17.92    1.64
   8  -3  -1   15.27    1.69
  -8   3   1   18.76    1.87
  -8   3   1   13.92    1.89
   7  -3  -1    7.13    1.05
   7  -3  -1    8.19    1.23
  -7   3   1    6.32    0.83
  -7   3   1    7.54    0.81
  -7   3   1    6.87    1.17
  -7   3   1    5.93    1.26
   6  -3  -1   10.93    1.14
   6  -3  -1   11.44    1.33
  -6   3   1   12.61    1.35
  -6   3   1    9.85    1.38
  -6   3   1   13.22    1.03
   5  -3  -1    0.06    0.63
   5  -3  -1   -0.14    0.51
  -5   3   1    0.03    0.28
  -5   3   1   -0.21    0.59
  -5   3   1    0.04    0.20
  -5   3   1    0.12    0.41
  -5   3   1   -0.15    0.27
  -5   3   1    0.13    0.22
  -5   3   1   -0.06    0.65
   4  -3  -1    1.21    0.30
   4  -3  -1    0.24    0.46
   4  -3  -1    1.71    0.53
  -4   3   1    0.45    0.54
  -4   3   1    1.50    0.58
  -4   3   1    1.28    0.41
  -4   3   1    0.84    0.28
  -4   3   1    0.78    0.24
  -4   3   1    1.26    0.34
   3  -3  -1    5.76    0.55
   3  -3  -1    5.32    0.49
   3  -3  -1    5.40    0.66
   3  -3  -1    5.52    0.52
   3  -3  -1    4.22    0.75
   3  -3  -1    5.92    0.69
   3  -3  -1    4.73    0.50
  -3   3   1    5.48    0.75
  -3   3   1    5.72    0.47
  -3   3   1    5.70    0.55
  -3   3   1    5.84    0.65
  -3   3   1    5.48    0.72
  -3   3   1    6.35    0.72
  -3   3   1    4.28    0.71
   2  -3  -1  162.66    5.12
   2  -3  -1  159.79    5.23
   2  -3  -1  166.72    5.12
   2  -3  -1  166.81    5.00
   2  -3  -1  159.18    5.45
   2  -3  -1  162.57    5.21
   2  -3  -1  157.18    5.47
  -2   3   1  165.74    5.26
  -2   3   1  163.32    5.51
  -2   3   1  156.87    5.00
  -2   3   1  164.94    5.48
  -2   3   1  157.31    5.44
  -2   3   1  162.49    5.13
  -2   3   1  162.16    5.10
  -2   3   1  165.72    5.19
   1  -3  -1  492.43   14.20
   1  -3  -1  451.93   14.67
   1  -3  -1  453.15   14.33
   1  -3  -1  445.64   13.65
   1  -3  -1  470.36   13.84
   1  -3  -1  467.60   14.93
   1  -3  -1  457.67   14.04
   1  -3  -1  464.14   13.92
  -1   3   1  455.85   13.82
  -1   3   1  474.33   13.66
  -1   3   1  461.15   14.69
  -1   3   1  458.25   14.93
  -1   3   1  470.58   13.92
  -1   3   1  445.99   14.04
  -1   3   1  443.39   14.31
   0  -3  -1  216.18    6.72
   0  -3  -1  210.21    6.47
   0  -3  -1  220.72    6.49
   0  -3  -1  211.11    6.48
   0  -3  -1  208.56    6.62
   0  -3  -1  211.29    6.99
   0  -3  -1  217.27    6.39
   0  -3  -1  206.67    6.77
   0   3   1  217.11    6.48
   0   3   1  213.91    6.38
   0   3   1  208.85    6.47
   0   3   1  211.15    6.62
   0   3   1  212.29    6.48
   0   3   1  203.29    6.99
   0   3   1  218.40    6.72
   0   3   1  213.57    6.77
   0   3   1  212.90    6.45
  -1  -3  -1    7.58    0.50
  -1  -3  -1    6.65    0.45
  -1  -3  -1    7.45    0.50
  -1  -3  -1    7.29    0.47
   1   3   1    7.16    0.28
   1   3   1    7.11    0.37
   1   3   1    8.01    0.44
   1   3   1    6.88    0.57
   1   3   1    7.15    0.34
   1   3   1    6.64    0.44
   1   3   1    7.70    0.46
   1   3   1    7.98    0.44
  -2  -3  -1   19.30    0.77
  -2  -3  -1   17.48    0.95
  -2  -3  -1   19.89    0.97
   2   3   1   18.12    0.86
   2   3   1   19.11    0.78
   2   3   1   18.87    0.76
   2   3   1   19.17    0.83
   2   3   1   19.16    0.77
   2   3   1   17.45    1.03
   2   3   1   18.85    0.72
   2   3   1   18.45    0.71
  -3  -3  -1    5.48    0.69
  -3  -3  -1    4.67    0.49
  -3  -3  -1    4.41    0.33
  -3  -3  -1    5.22    0.39
  -3  -3  -1    5.05    0.64
   3   3   1    3.63    0.68
   3   3   1    5.16    0.52
   3   3   1    4.14    0.54
   3   3   1    4.73    0.41
   3   3   1    5.00    0.49
   3   3   1    5.00    0.30
   3   3   1    4.66    0.36
   3   3   1    4.78    0.46
   3   3   1    4.09    0.47
   3   3   1    5.03    0.52
  -4  -3  -1   10.24    0.99
  -4  -3  -1    8.71    0.44
  -4  -3  -1    8.61    0.86
  -4  -3  -1    8.94    0.76
  -4  -3  -1    8.72    0.53
   4   3   1    8.84    0.61
   4   3   1   10.72    1.01
   4   3   1    9.69    0.59
   4   3   1    8.01    0.40
   4   3   1   10.16    0.56
   4   3   1    9.01    0.66
   4   3   1    9.26    0.42
   4   3   1    9.97    0.74
   4   3   1    9.68    0.70
   4   3   1    9.75    0.71
   4   3   1    8.66    0.80
  -5  -3  -1   54.71    1.96
  -5  -3  -1   54.03    2.24
  -5  -3  -1   51.80    2.53
  -5  -3  -1   54.55    1.78
   5   3   1   53.02    2.17
   5   3   1   52.27    2.66
   5   3   1   53.00    2.10
   5   3   1   52.44    2.21
   5   3   1   55.85    2.05
   5   3   1   53.00    1.90
   5   3   1   56.77    2.35
  -6  -3  -1   38.38    1.94
  -6  -3  -1   39.09    1.53
  -6  -3  -1   38.37    2.29
   6   3   1   40.12    2.01
   6   3   1   42.20    1.95
   6   3   1   39.15    2.30
   6   3   1   36.30    1.59
  -7  -3  -1   12.07    1.24
  -7  -3  -1   16.65    1.80
   7   3   1   15.59    1.32
   7   3   1   16.35    1.33
   7   3   1   12.27    1.46
  -8  -3  -1    2.49    1.09
   8   3   1    1.32    0.68
   8   3   1    0.90    0.69
   8   3   1    1.69    0.74
  -9  -3  -1    0.28    1.12
   9   3   1    0.83    0.82
   9  -4  -1   -0.59    0.81
   9  -4  -1    1.11    0.96
   9  -4  -1    0.36    0.76
  -9   4   1    2.23    1.32
  -9   4   1   -0.55    0.93
   8  -4  -1   -0.69    0.67
   8  -4  -1    1.53    0.70
   8  -4  -1    0.49    0.75
  -8   4   1    0.56    0.97
  -8   4   1    1.79    1.02
   7  -4  -1   13.76    1.53
   7  -4  -1   15.11    1.38
  -7   4   1   10.93    1.12
  -7   4   1   12.70    1.54
  -7   4   1   12.39    1.64
   6  -4  -1   36.49    1.89
   6  -4  -1   32.64    2.03
  -6   4   1   31.98    2.16
  -6   4   1   38.18    2.11
  -6   4   1   34.31    1.77
   5  -4  -1   54.27    2.63
   5  -4  -1   54.41    2.12
   5  -4  -1   59.34    2.43
  -5   4   1   53.90    2.31
  -5   4   1   58.72    2.25
  -5   4   1   55.60    2.70
  -5   4   1   55.39    2.54
  -5   4   1   60.57    2.63
  -5   4   1   57.27    2.11
  -5   4   1   58.32    2.10
  -5   4   1   58.11    2.08
   4  -4  -1  322.50    9.92
   4  -4  -1  309.97   10.59
   4  -4  -1  313.03   10.01
  -4   4   1  317.03    9.97
  -4   4   1  318.52   10.17
  -4   4   1  314.59   10.47
  -4   4   1  318.05   10.47
  -4   4   1  311.67   10.72
  -4   4   1  312.84   11.16
   3  -4  -1  238.56    7.74
   3  -4  -1  231.50    7.39
   3  -4  -1  238.27    7.30
   3  -4  -1  223.01    7.09
   3  -4  -1  227.62    7.79
  -3   4   1  219.48    7.83
  -3   4   1  227.61    7.75
  -3   4   1  239.77    8.63
  -3   4   1  237.01    7.49
  -3   4   1  230.53    7.14
  -3   4   1  226.77    7.35
  -3   4   1  229.01    7.74
  -3   4   1  228.15    7.58
   2  -4  -1   39.13    1.60
   2  -4  -1   43.88    1.78
   2  -4  -1   43.93    1.58
   2  -4  -1   43.22    1.68
   2  -4  -1   44.23    1.72
   2  -4  -1   44.23    1.76
   2  -4  -1   42.27    1.62
   2  -4  -1   44.21    1.66
  -2   4   1   41.10    1.75
  -2   4   1   41.23    1.65
  -2   4   1   45.27    1.65
  -2   4   1   43.69    1.60
  -2   4   1   44.86    1.84
  -2   4   1   43.44    1.62
  -2   4   1   41.97    1.73
   1  -4  -1    8.07    0.55
   1  -4  -1    8.33    0.49
   1  -4  -1    8.74    0.52
   1  -4  -1    8.61    0.54
   1  -4  -1    8.55    0.55
   1  -4  -1    8.57    0.60
   1  -4  -1    8.68    0.56
   1  -4  -1    7.67    0.52
  -1   4   1    9.39    0.51
  -1   4   1    8.72    0.61
  -1   4   1    8.87    0.54
  -1   4   1    8.66    0.52
  -1   4   1   10.09    0.55
  -1   4   1    8.01    0.56
  -1   4   1    8.17    0.53
  -1   4   1    8.59    0.52
   0  -4  -1   16.35    0.75
   0  -4  -1   14.94    0.65
   0  -4  -1   16.27    0.64
   0  -4  -1   14.66    0.70
   0  -4  -1   13.61    0.66
   0  -4  -1   15.58    0.61
   0  -4  -1   16.42    0.81
   0  -4  -1   15.53    0.66
   0   4   1   15.60    0.70
   0   4   1   15.11    0.61
   0   4   1   15.92    0.71
   0   4   1   15.71    0.67
   0   4   1   15.74    0.74
   0   4   1   15.23    0.79
   0   4   1   15.22    0.66
  -1  -4  -1   31.45    1.23
  -1  -4  -1   27.84    1.16
  -1  -4  -1   29.67    0.96
  -1  -4  -1   27.57    1.05
  -1  -4  -1   30.06    1.13
  -1  -4  -1   26.60    1.00
   1   4   1   27.73    1.10
   1   4   1   28.25    0.94
   1   4   1   27.55    1.17
   1   4   1   28.87    1.12
   1   4   1   28.15    1.04
   1   4   1   26.27    1.01
   1   4   1   30.31    1.38
   1   4   1   27.59    0.99
   1   4   1   29.50    1.46
  -2  -4  -1   23.13    1.06
  -2  -4  -1   22.93    1.16
  -2  -4  -1   23.29    1.13
   2   4   1   21.09    0.82
   2   4   1   22.50    0.87
   2   4   1   22.66    0.84
   2   4   1   21.93    0.95
   2   4   1   22.79    0.85
   2   4   1   22.22    0.85
   2   4   1   21.88    0.98
   2   4   1   23.18    1.28
   2   4   1   22.07    1.03
   2   4   1   22.97    1.13
   2   4   1   23.06    0.95
  -3  -4  -1   26.80    1.39
  -3  -4  -1   26.98    1.34
  -3  -4  -1   27.92    1.12
   3   4   1   27.75    1.08
   3   4   1   27.92    1.16
   3   4   1   26.76    0.96
   3   4   1   27.71    1.11
   3   4   1   27.71    1.26
   3   4   1   24.41    1.23
   3   4   1   27.09    1.05
   3   4   1   29.06    1.45
  -4  -4  -1  101.24    3.43
  -4  -4  -1   98.71    3.84
  -4  -4  -1  103.18    3.83
   4   4   1  101.50    3.67
   4   4   1  101.17    4.23
   4   4   1  100.44    3.75
   4   4   1  103.27    3.22
   4   4   1  100.23    3.45
   4   4   1  102.10    4.15
   4   4   1   93.25    3.51
   4   4   1  101.15    3.64
   4   4   1   99.01    3.42
   4   4   1  102.03    3.44
  -5  -4  -1   19.25    1.41
  -5  -4  -1   20.62    1.17
  -5  -4  -1   18.51    1.38
   5   4   1   19.86    1.51
   5   4   1   20.66    1.23
   5   4   1   16.28    1.11
   5   4   1   18.23    1.06
   5   4   1   19.47    1.18
   5   4   1   19.11    0.84
   5   4   1   19.96    0.98
   5   4   1   18.51    0.90
   5   4   1   19.17    0.95
  -6  -4  -1    6.12    0.85
  -6  -4  -1    6.76    1.12
   6   4   1    5.61    0.60
   6   4   1    7.94    1.13
   6   4   1    6.85    0.91
   6   4   1    6.18    0.85
  -7  -4  -1    2.87    1.04
   7   4   1    2.95    0.73
   7   4   1    3.29    0.98
   7   4   1    3.67    0.83
  -8  -4  -1   -0.94    0.80
   8   4   1    1.48    0.72
   8   4   1    0.23    0.63
   8   4   1   -1.03    0.76
   8   4   1   -1.44    0.61
   9   4   1    2.49    0.94
   9  -5  -1    3.61    1.17
   9  -5  -1    2.14    1.18
  -9   5   1    4.51    1.35
  -9   5   1    4.37    1.53
   8  -5  -1    2.28    0.83
   8  -5  -1    0.59    0.68
   8  -5  -1    0.82    0.78
  -8   5   1    2.24    1.06
  -8   5   1    1.30    0.66
  -8   5   1    1.34    1.06
   7  -5  -1   17.51    1.71
   7  -5  -1   15.46    1.26
   7  -5  -1   15.28    1.43
  -7   5   1   12.31    1.53
  -7   5   1   15.08    1.83
  -7   5   1   15.18    1.22
   6  -5  -1   19.24    1.59
   6  -5  -1   20.30    1.30
   6  -5  -1   19.05    1.49
  -6   5   1   18.93    1.84
  -6   5   1   19.61    1.36
  -6   5   1   20.01    1.69
  -6   5   1   18.96    1.05
   5  -5  -1    9.31    0.99
   5  -5  -1    8.53    1.11
   5  -5  -1    8.69    0.74
  -5   5   1    7.70    1.14
  -5   5   1    8.66    0.79
  -5   5   1    8.05    0.57
  -5   5   1    8.08    1.07
  -5   5   1    8.80    0.88
  -5   5   1    7.90    0.68
   4  -5  -1   29.55    1.32
   4  -5  -1   30.26    1.51
   4  -5  -1   28.44    1.40
   4  -5  -1   27.50    1.63
  -4   5   1   27.30    1.64
  -4   5   1   31.77    1.60
  -4   5   1   29.10    1.29
  -4   5   1   30.17    1.35
  -4   5   1   29.92    1.50
  -4   5   1   28.74    1.45
   3  -5  -1   72.09    2.59
   3  -5  -1   69.06    2.78
   3  -5  -1   68.16    2.51
   3  -5  -1   69.41    2.56
   3  -5  -1   72.16    2.68
  -3   5   1   69.90    2.69
  -3   5   1   68.14    2.41
  -3   5   1   71.67    2.69
  -3   5   1   66.75    2.68
  -3   5   1   69.69    2.49
  -3   5   1   69.49    2.48
  -3   5   1   65.85    2.76
   2  -5  -1   83.69    2.83
   2  -5  -1   80.09    2.84
   2  -5  -1   77.24    2.85
   2  -5  -1   81.86    2.84
   2  -5  -1   81.88    3.01
   2  -5  -1   81.99    3.02
   2  -5  -1   80.51    2.71
   2  -5  -1   79.66    2.78
  -2   5   1   82.24    2.83
  -2   5   1   76.20    2.88
  -2   5   1   76.56    3.02
  -2   5   1   78.84    3.02
  -2   5   1   79.17    2.78
  -2   5   1   81.15    2.75
  -2   5   1   85.31    2.82
   1  -5  -1  181.09    6.04
   1  -5  -1  180.32    5.84
   1  -5  -1  179.59    5.86
   1  -5  -1  189.62    6.34
   1  -5  -1  177.99    6.16
   1  -5  -1  198.50    5.77
   1  -5  -1  184.07    5.98
   1  -5  -1  182.36    5.89
  -1   5   1  192.18    5.85
  -1   5   1  186.90    5.73
  -1   5   1  183.69    5.82
  -1   5   1  189.46    5.96
  -1   5   1  190.08    5.91
  -1   5   1  185.49    6.02
  -1   5   1  202.32    6.38
  -1   5   1  184.27    6.18
   0  -5  -1    1.89    0.33
   0  -5  -1    1.58    0.23
   0  -5  -1    1.78    0.27
   0  -5  -1    1.57    0.20
   0  -5  -1    2.32    0.37
   0  -5  -1    2.19    0.32
   0  -5  -1    1.77    0.22
   0  -5  -1    1.76    0.37
   0  -5  -1    2.38    0.31
   0   5   1    1.99    0.34
   0   5   1    2.10    0.30
   0   5   1    1.97    0.28
   0   5   1    1.49    0.28
   0   5   1    1.91    0.24
   0   5   1    1.94    0.37
   0   5   1    1.62    0.34
   0   5   1    1.92    0.32
  -1  -5  -1  110.27    3.94
  -1  -5  -1  109.94    3.50
  -1  -5  -1  115.51    3.70
  -1  -5  -1  107.55    3.50
  -1  -5  -1  112.89    3.44
  -1  -5  -1  110.36    3.71
   1   5   1  111.44    3.66
   1   5   1  110.69    3.48
   1   5   1  113.34    4.72
   1   5   1  112.79    3.49
   1   5   1  113.92    3.88
   1   5   1  112.14    3.69
   1   5   1  108.12    3.68
   1   5   1  109.94    3.43
  -2  -5  -1    1.04    0.49
  -2  -5  -1    1.31    0.44
  -2  -5  -1    1.00    0.42
   2   5   1    0.87    0.25
   2   5   1    0.87    0.36
   2   5   1    0.74    0.50
   2   5   1    1.24    0.35
   2   5   1    0.79    0.23
   2   5   1    1.13    0.38
   2   5   1    0.76    0.26
   2   5   1    0.73    0.45
   2   5   1    0.62    0.15
   2   5   1    1.23    0.20
   2   5   1    0.80    0.33
  -3  -5  -1    5.70    0.70
  -3  -5  -1    6.59    0.47
  -3  -5  -1    5.46    0.68
   3   5   1    7.22    0.45
   3   5   1    6.19    0.30
   3   5   1    5.48    0.59
   3   5   1    6.29    0.53
   3   5   1    6.12    0.66
   3   5   1    6.84    0.60
   3   5   1    6.60    0.47
   3   5   1    6.39    0.39
   3   5   1    6.39    0.36
   3   5   1    6.32    0.50
   3   5   1    5.69    0.66
   3   5   1    7.17    0.66
  -4  -5  -1   32.62    1.33
  -4  -5  -1   30.35    1.62
  -4  -5  -1   30.24    1.66
   4   5   1   31.38    1.61
   4   5   1   32.10    1.48
   4   5   1   26.77    1.41
   4   5   1   31.00    1.19
   4   5   1   32.14    1.33
   4   5   1   31.97    1.49
   4   5   1   31.48    1.44
   4   5   1   33.21    1.43
   4   5   1   29.58    1.79
   4   5   1   31.12    1.30
   4   5   1   31.84    1.15
  -5  -5  -1   23.66    1.59
  -5  -5  -1   23.82    1.25
  -5  -5  -1   26.28    1.57
   5   5   1   23.27    1.29
   5   5   1   22.80    1.25
   5   5   1   22.07    1.19
   5   5   1   23.34    1.18
   5   5   1   23.48    1.67
   5   5   1   21.80    1.13
   5   5   1   22.03    0.88
   5   5   1   21.62    1.08
   5   5   1   24.37    1.37
  -6  -5  -1   56.76    2.96
  -6  -5  -1   59.50    2.50
   6   5   1   66.30    2.62
   6   5   1   66.21    2.70
   6   5   1   61.39    2.27
   6   5   1   59.80    2.47
   6   5   1   61.97    2.36
   6   5   1   58.99    3.13
  -7  -5  -1   30.35    2.23
   7   5   1   34.43    1.90
   7   5   1   38.31    1.95
   7   5   1   33.96    2.30
  -8  -5  -1    3.60    1.24
   8   5   1    4.92    0.92
   8   5   1    5.61    1.03
   8   5   1    3.11    1.08
   8  -6  -1   -0.14    0.61
   8  -6  -1    1.63    0.97
   8  -6  -1    1.97    0.91
  -8   6   1    0.83    0.72
  -8   6   1    0.72    0.92
  -8   6   1    1.17    1.06
   7  -6  -1    5.16    0.98
   7  -6  -1    6.62    1.19
   7  -6  -1    2.59    0.70
  -7   6   1    2.50    0.77
  -7   6   1    4.43    1.21
  -7   6   1    4.54    1.11
   6  -6  -1   33.21    2.10
   6  -6  -1   37.84    1.87
   6  -6  -1   34.35    1.92
  -6   6   1   34.51    1.56
  -6   6   1   36.82    2.18
  -6   6   1   33.49    2.22
   5  -6  -1    4.87    0.62
   5  -6  -1    5.27    0.84
   5  -6  -1    4.87    0.74
   5  -6  -1    5.85    0.99
  -5   6   1    6.02    0.59
  -5   6   1    6.58    0.66
  -5   6   1    3.15    0.87
  -5   6   1    4.74    1.02
   4  -6  -1    5.54    0.86
   4  -6  -1    4.06    0.70
   4  -6  -1    5.42    0.61
   4  -6  -1    6.12    0.71
  -4   6   1    4.92    0.61
  -4   6   1    6.39    0.81
  -4   6   1    4.48    0.80
  -4   6   1    6.75    0.94
  -4   6   1    5.48    0.62
   3  -6  -1    8.25    0.89
   3  -6  -1    7.90    0.75
   3  -6  -1    7.19    0.77
   3  -6  -1    8.27    0.71
  -3   6   1    7.00    0.84
  -3   6   1    8.58    0.74
  -3   6   1    8.00    0.79
  -3   6   1    7.67    0.53
  -3   6   1    8.61    0.87
  -3   6   1    7.45    0.69
  -3   6   1    8.59    0.81
   2  -6  -1   40.56    1.78
   2  -6  -1   39.97    1.75
   2  -6  -1   40.03    1.64
   2  -6  -1   38.47    1.67
   2  -6  -1   36.28    1.60
   2  -6  -1   37.80    1.58
   2  -6  -1   37.28    1.51
  -2   6   1   35.86    1.64
  -2   6   1   37.74    1.58
  -2   6   1   36.99    1.73
  -2   6   1   33.80    1.70
  -2   6   1   37.58    1.54
  -2   6   1   37.92    1.58
   1  -6  -1   43.28    1.65
   1  -6  -1   44.66    1.90
   1  -6  -1   45.20    1.67
   1  -6  -1   41.54    1.76
   1  -6  -1   42.34    1.74
   1  -6  -1   42.76    1.75
   1  -6  -1   44.73    1.78
   1  -6  -1   43.76    1.63
  -1   6   1   42.32    1.69
  -1   6   1   41.33    1.75
  -1   6   1   48.07    1.66
  -1   6   1   41.50    1.67
  -1   6   1   42.91    1.66
  -1   6   1   43.30    1.88
  -1   6   1   43.21    1.73
  -1   6   1   43.87    1.67
   0  -6  -1   29.32    1.20
   0  -6  -1   27.63    1.17
   0  -6  -1   29.66    1.15
   0  -6  -1   29.82    1.15
   0  -6  -1   30.97    1.32
   0  -6  -1   28.88    1.11
   0  -6  -1   31.02    1.24
   0  -6  -1   30.19    1.32
   0   6   1   29.90    1.18
   0   6   1   30.11    1.42
   0   6   1   31.30    1.31
   0   6   1   30.33    1.12
   0   6   1   30.07    1.29
   0   6   1   29.48    1.21
   0   6   1   32.44    1.32
   0   6   1   31.28    1.21
  -1  -6  -1  264.61    7.87
  -1  -6  -1  270.79    8.24
  -1  -6  -1  259.56    8.79
  -1  -6  -1  261.74    7.93
  -1  -6  -1  259.63    7.86
  -1  -6  -1  249.71    8.28
   1   6   1  249.32    8.31
   1   6   1  257.74    8.64
   1   6   1  266.78    8.27
   1   6   1  259.25    7.90
   1   6   1  236.56   10.66
   1   6   1  269.26    8.24
   1   6   1  261.06    7.82
  -2  -6  -1  130.16    4.49
  -2  -6  -1  135.94    4.80
   2   6   1  131.94    4.02
   2   6   1  133.98    4.62
   2   6   1  137.59    4.46
   2   6   1  129.65    4.41
   2   6   1  135.17    4.16
   2   6   1  129.75    5.03
   2   6   1  133.19    4.38
   2   6   1  134.28    5.62
   2   6   1  130.37    4.10
  -3  -6  -1    5.18    0.63
  -3  -6  -1    4.14    0.65
   3   6   1    4.08    0.31
   3   6   1    4.18    0.33
   3   6   1    3.95    0.55
   3   6   1    3.41    0.26
   3   6   1    3.95    0.25
   3   6   1    4.50    0.32
   3   6   1    3.97    0.60
   3   6   1    3.74    0.42
   3   6   1    3.35    0.42
   3   6   1    4.55    0.57
   3   6   1    3.21    0.39
   3   6   1    3.70    0.59
   3   6   1    3.30    0.58
  -4  -6  -1   61.28    2.70
  -4  -6  -1   65.72    2.71
   4   6   1   58.40    2.49
   4   6   1   64.36    2.62
   4   6   1   69.01    3.00
   4   6   1   66.68    2.25
   4   6   1   65.41    2.35
   4   6   1   63.94    2.05
   4   6   1   62.32    2.65
   4   6   1   65.73    2.21
   4   6   1   66.01    2.45
   4   6   1   64.72    2.28
   4   6   1   65.98    2.40
  -5  -6  -1   34.59    1.91
  -5  -6  -1   30.85    1.85
   5   6   1   35.09    1.46
   5   6   1   35.12    1.66
   5   6   1   32.63    1.68
   5   6   1   30.38    1.41
   5   6   1   32.63    1.56
   5   6   1   32.49    1.62
   5   6   1   36.60    1.69
   5   6   1   33.16    1.11
   5   6   1   31.63    1.13
   5   6   1   33.34    1.14
   5   6   1   33.96    2.07
  -6  -6  -1    6.54    1.11
  -6  -6  -1    7.11    1.11
   6   6   1    6.74    0.77
   6   6   1    8.62    0.73
   6   6   1    7.11    0.89
   6   6   1    7.67    0.61
   6   6   1    7.90    1.21
   6   6   1    7.97    0.94
  -7  -6  -1    5.44    1.14
   7   6   1    6.15    1.17
   7   6   1    5.88    0.88
   7   6   1    4.21    0.87
  -8  -6  -1    9.69    1.61
   8   6   1    8.82    1.15
   8   6   1    8.75    1.18
   8   6   1    7.34    1.38
   8  -7  -1   18.72    2.05
   8  -7  -1   19.66    2.02
   8  -7  -1   14.61    1.44
   8  -7  -1   13.30    1.62
  -8   7   1   15.78    1.84
  -8   7   1   12.77    1.94
  -8   7   1   14.24    1.51
   7  -7  -1   22.73    1.87
   7  -7  -1   20.69    1.52
   7  -7  -1   23.72    1.70
  -7   7   1   22.41    2.02
  -7   7   1   18.64    2.06
  -7   7   1   22.58    1.58
   6  -7  -1   40.36    2.12
   6  -7  -1   37.48    1.96
   6  -7  -1   38.64    2.28
  -6   7   1   38.76    2.42
  -6   7   1   37.27    2.28
  -6   7   1   39.80    1.74
   5  -7  -1    1.26    0.65
   5  -7  -1    0.68    0.53
   5  -7  -1    1.18    0.74
  -5   7   1   -0.01    0.40
  -5   7   1    0.35    0.74
  -5   7   1    1.20    0.44
  -5   7   1    0.48    0.68
   4  -7  -1    4.57    0.75
   4  -7  -1    6.41    0.72
   4  -7  -1    5.86    0.91
   4  -7  -1    5.94    0.75
  -4   7   1    5.37    0.86
  -4   7   1    6.13    0.70
  -4   7   1    5.74    0.71
  -4   7   1    6.64    1.00
   3  -7  -1   35.61    1.74
   3  -7  -1   32.89    1.56
   3  -7  -1   33.76    1.63
   3  -7  -1   33.76    1.51
  -3   7   1   33.09    1.52
  -3   7   1   32.32    1.64
  -3   7   1   32.34    1.69
  -3   7   1   34.78    1.67
  -3   7   1   33.74    1.38
  -3   7   1   33.44    1.49
   2  -7  -1   69.25    2.59
   2  -7  -1   66.85    2.60
   2  -7  -1   68.63    2.58
   2  -7  -1   65.52    2.54
   2  -7  -1   72.79    2.74
  -2   7   1   67.89    2.47
  -2   7   1   73.84    2.55
  -2   7   1   68.66    2.58
  -2   7   1   67.42    2.55
  -2   7   1   67.39    2.59
   1  -7  -1  102.59    3.75
   1  -7  -1  103.52    3.55
   1  -7  -1  107.89    3.66
   1  -7  -1  101.67    3.47
   1  -7  -1   99.49    3.67
   1  -7  -1  110.17    3.69
   1  -7  -1  104.43    3.53
  -1   7   1  107.07    3.56
  -1   7   1  105.01    3.74
  -1   7   1  105.08    3.93
  -1   7   1  111.35    3.69
  -1   7   1  106.04    3.62
  -1   7   1  107.24    3.56
  -1   7   1  107.44    3.54
  -1   7   1  106.08    3.47
   0  -7  -1   96.51    3.14
   0  -7  -1   96.75    4.08
   0  -7  -1   96.13    3.20
   0  -7  -1   94.41    3.17
   0  -7  -1   95.85    3.22
   0  -7  -1  101.05    3.44
   0  -7  -1   94.36    3.32
   0  -7  -1  108.59    3.69
   0  -7  -1  103.96    3.43
   0  -7  -1   97.53    3.40
   0   7   1   96.18    3.17
   0   7   1   95.87    3.15
   0   7   1   99.28    3.22
   0   7   1   97.41    3.62
   0   7   1   97.88    3.33
   0   7   1   94.86    3.37
   0   7   1   90.09    3.34
   0   7   1   97.47    3.40
  -1  -7  -1  236.41    7.13
  -1  -7  -1  220.60    7.97
  -1  -7  -1  239.00    7.48
  -1  -7  -1  228.51    7.52
  -1  -7  -1  235.65    7.17
  -1  -7  -1  226.93    7.08
   1   7   1  231.18    7.53
   1   7   1  230.66    7.48
   1   7   1  230.69    7.48
   1   7   1  235.75    7.07
   1   7   1  228.12    7.14
   1   7   1  230.09    7.86
   1   7   1  243.17    8.58
  -2  -7  -1  223.26    7.45
  -2  -7  -1  233.21    7.95
   2   7   1  237.82    9.63
   2   7   1  223.79    7.73
   2   7   1  231.35    6.98
   2   7   1  233.98    7.43
   2   7   1  230.44    7.46
   2   7   1  230.36    8.43
   2   7   1  211.36    7.41
   2   7   1  226.34    7.35
   2   7   1  234.73    9.37
   2   7   1  229.74    6.97
  -3  -7  -1   17.79    1.04
  -3  -7  -1   16.19    1.14
   3   7   1   16.87    0.68
   3   7   1   17.64    1.16
   3   7   1   15.47    0.97
   3   7   1   17.25    0.55
   3   7   1   16.34    0.86
   3   7   1   16.59    0.95
   3   7   1   17.03    1.23
   3   7   1   14.95    1.06
   3   7   1   17.32    0.75
   3   7   1   16.26    1.04
   3   7   1   16.33    0.63
   3   7   1   18.39    0.85
  -4  -7  -1    8.12    0.91
  -4  -7  -1    4.82    0.83
   4   7   1    8.11    0.64
   4   7   1    8.17    0.56
   4   7   1    7.06    0.78
   4   7   1    7.70    0.85
   4   7   1    8.19    0.82
   4   7   1    8.80    0.66
   4   7   1    7.00    0.84
   4   7   1    8.46    0.77
   4   7   1    7.95    0.47
  -5  -7  -1    2.09    0.72
  -5  -7  -1    1.63    0.67
   5   7   1    1.21    0.46
   5   7   1    2.10    0.53
   5   7   1    1.74    0.46
   5   7   1    0.25    0.66
   5   7   1    1.14    0.26
   5   7   1    1.40    0.43
   5   7   1    1.30    0.37
   5   7   1    1.88    0.57
   5   7   1    1.34    0.26
   5   7   1    1.58    0.58
   5   7   1    1.93    0.56
   5   7   1    1.38    0.33
  -6  -7  -1   20.56    1.59
  -6  -7  -1   20.75    1.63
   6   7   1   20.59    1.08
   6   7   1   20.72    1.38
   6   7   1   19.33    1.02
   6   7   1   21.70    1.32
   6   7   1   18.13    1.06
   6   7   1   18.04    1.27
   6   7   1   18.71    1.12
   6   7   1   17.90    1.67
  -7  -7  -1    9.42    1.38
   7   7   1   12.04    1.14
   7   7   1    8.92    1.38
   7   7   1    9.06    1.11
  -8  -7  -1    0.48    0.90
   8   7   1    1.07    0.74
   8   7   1   -1.15    0.83
   8  -8  -1    0.65    0.97
   8  -8  -1    0.83    0.93
   8  -8  -1    1.34    0.93
   8  -8  -1    0.00    0.68
  -8   8   1    2.07    1.09
  -8   8   1    0.86    0.79
  -8   8   1    0.69    1.09
   7  -8  -1    0.64    0.76
   7  -8  -1    0.80    0.83
   7  -8  -1   -0.21    0.62
  -7   8   1    0.44    0.87
  -7   8   1    0.41    0.73
  -7   8   1    2.02    1.06
   6  -8  -1    8.30    1.26
   6  -8  -1    6.09    1.03
   6  -8  -1    7.11    0.94
  -6   8   1    6.28    1.19
  -6   8   1    9.16    0.85
  -6   8   1    7.10    1.32
   5  -8  -1   20.81    1.37
   5  -8  -1   20.05    1.50
   5  -8  -1   23.82    1.69
  -5   8   1   18.59    1.18
  -5   8   1   22.00    1.63
  -5   8   1   21.12    1.69
  -5   8   1   21.13    1.24
   4  -8  -1   27.48    1.61
   4  -8  -1   25.42    1.55
   4  -8  -1   25.01    1.44
  -4   8   1   25.68    1.44
  -4   8   1   24.85    1.65
  -4   8   1   24.89    1.59
  -4   8   1   26.32    1.39
   3  -8  -1   59.93    2.48
   3  -8  -1   54.49    2.27
   3  -8  -1   54.83    2.25
   3  -8  -1   55.13    2.36
  -3   8   1   55.27    2.44
  -3   8   1   53.13    2.13
  -3   8   1   53.54    2.45
  -3   8   1   54.42    2.20
  -3   8   1   55.01    2.35
  -3   8   1   57.15    2.21
   2  -8  -1    0.88    0.44
   2  -8  -1    0.32    0.37
   2  -8  -1    0.35    0.43
   2  -8  -1    0.28    0.47
  -2   8   1    0.72    0.44
  -2   8   1    0.57    0.38
  -2   8   1    0.70    0.39
  -2   8   1    0.30    0.42
  -2   8   1   -1.36    0.47
  -2   8   1    0.20    0.40
  -2   8   1    0.02    0.41
   1  -8  -1    4.95    0.58
   1  -8  -1    4.88    0.64
   1  -8  -1    5.16    0.56
   1  -8  -1    4.01    0.63
   1  -8  -1    4.81    0.64
  -1   8   1    4.94    0.58
  -1   8   1    4.26    0.58
  -1   8   1    4.55    0.55
  -1   8   1    3.89    0.61
  -1   8   1    6.34    0.68
  -1   8   1    5.80    0.65
  -1   8   1    5.61    0.59
   0  -8  -1   16.49    0.81
   0  -8  -1   15.36    0.75
   0  -8  -1   16.23    0.99
   0  -8  -1   15.79    0.78
   0  -8  -1   16.22    0.92
   0  -8  -1   16.70    1.02
   0  -8  -1   16.66    0.95
   0  -8  -1   15.45    0.85
   0  -8  -1   15.52    0.76
   0  -8  -1   15.03    1.11
   0   8   1   14.58    1.18
   0   8   1   16.15    1.00
   0   8   1   16.22    0.86
   0   8   1   14.81    0.76
   0   8   1   15.77    0.89
   0   8   1   16.09    0.99
   0   8   1   14.77    0.85
  -1  -8  -1  129.68    4.63
  -1  -8  -1  133.07    4.36
  -1  -8  -1  133.16    4.99
  -1  -8  -1  136.95    4.37
  -1  -8  -1  140.84    4.64
  -1  -8  -1  134.34    4.25
   1   8   1  142.03    5.06
   1   8   1  136.97    4.60
   1   8   1  133.30    4.32
   1   8   1  136.86    4.30
   1   8   1  135.79    4.64
   1   8   1  139.03    5.31
   1   8   1  139.88    4.58
  -2  -8  -1   94.29    3.62
  -2  -8  -1   94.42    3.40
  -2  -8  -1   90.05    2.98
   2   8   1   91.65    3.45
   2   8   1   93.16    3.58
   2   8   1   88.10    4.08
   2   8   1   92.46    3.00
   2   8   1   92.87    2.94
   2   8   1   95.27    3.36
   2   8   1   89.81    3.19
   2   8   1   92.82    3.23
   2   8   1   92.24    3.76
  -3  -8  -1   67.29    2.78
  -3  -8  -1   63.12    2.53
   3   8   1   66.51    2.72
   3   8   1   61.59    2.26
   3   8   1   62.04    2.50
   3   8   1   62.62    2.18
   3   8   1   67.25    2.55
   3   8   1   63.96    2.79
   3   8   1   62.91    2.25
   3   8   1   65.28    2.03
   3   8   1   65.51    2.34
   3   8   1   60.73    2.18
  -4  -8  -1    5.37    0.89
  -4  -8  -1    5.97    0.82
   4   8   1    5.80    0.54
   4   8   1    4.93    0.26
   4   8   1    5.54    0.53
   4   8   1    5.23    0.59
   4   8   1    6.20    0.80
   4   8   1    6.29    0.84
   4   8   1    5.86    0.74
  -5  -8  -1    9.48    1.12
  -5  -8  -1   11.94    1.16
   5   8   1   10.10    0.60
   5   8   1   11.31    0.75
   5   8   1   12.63    0.99
   5   8   1   12.38    1.10
   5   8   1   10.44    0.96
   5   8   1   10.18    0.86
   5   8   1    9.83    0.51
   5   8   1    9.22    0.53
   5   8   1   11.02    1.33
   5   8   1   10.90    1.06
   5   8   1   12.62    1.07
  -6  -8  -1    0.17    0.73
  -6  -8  -1   -0.67    0.63
   6   8   1   -0.43    0.51
   6   8   1    0.18    0.49
   6   8   1    0.00    0.48
   6   8   1   -0.19    0.67
   6   8   1    0.68    0.46
   6   8   1    0.27    0.39
  -7  -8  -1    0.47    0.79
  -7  -8  -1    0.54    0.82
   7   8   1    0.99    0.55
   7   8   1    0.95    0.88
   7   8   1    0.58    0.64
   8   8   1    5.17    1.31
   8  -9  -1    2.16    1.15
   8  -9  -1    2.19    1.06
   8  -9  -1    1.35    0.90
   8  -9  -1    0.18    0.77
  -8   9   1    0.97    1.04
  -8   9   1    1.27    1.08
  -8   9   1    2.46    0.89
   7  -9  -1   -0.40    0.72
   7  -9  -1    0.53    0.83
   7  -9  -1   -0.27    0.61
   7  -9  -1   -0.82    0.76
  -7   9   1   -0.42    0.89
  -7   9   1   -0.21    0.89
  -7   9   1   -0.25    0.65
   6  -9  -1    0.46    0.79
   6  -9  -1    0.09    0.63
   6  -9  -1    1.30    0.80
  -6   9   1    0.20    0.91
  -6   9   1   -0.73    0.71
  -6   9   1   -0.06    0.49
   5  -9  -1   -1.06    0.66
   5  -9  -1    1.25    0.61
   5  -9  -1    0.42    0.67
  -5   9   1    1.28    0.83
  -5   9   1    0.72    0.48
  -5   9   1    0.36    0.52
  -5   9   1   -0.16    0.73
   4  -9  -1   -0.09    0.63
   4  -9  -1    0.21    0.58
   4  -9  -1    0.34    0.66
  -4   9   1    1.18    0.76
  -4   9   1    0.61    0.68
  -4   9   1    0.30    0.54
  -4   9   1   -0.51    0.52
   3  -9  -1    0.71    0.50
   3  -9  -1   -0.59    0.54
   3  -9  -1   -0.88    0.56
  -3   9   1    1.52    0.62
  -3   9   1    0.68    0.52
  -3   9   1   -0.26    0.36
  -3   9   1    0.93    0.50
  -3   9   1   -0.10    0.52
  -3   9   1    0.23    0.53
   2  -9  -1   65.14    2.57
   2  -9  -1   58.76    2.55
   2  -9  -1   59.70    2.46
  -2   9   1   57.56    2.32
  -2   9   1   59.65    2.74
  -2   9   1   65.49    2.47
  -2   9   1   64.15    2.49
  -2   9   1   60.35    2.43
  -2   9   1   64.78    2.41
   1  -9  -1   20.49    1.20
   1  -9  -1   21.53    1.18
   1  -9  -1   19.26    1.03
   1  -9  -1   21.77    1.19
   1  -9  -1   19.89    1.06
  -1   9   1   21.76    1.38
  -1   9   1   21.72    1.16
  -1   9   1   19.51    1.18
  -1   9   1   21.16    1.09
  -1   9   1   21.14    1.09
  -1   9   1   22.79    1.19
  -1   9   1   20.80    1.08
   0  -9  -1   14.44    0.96
   0  -9  -1   12.90    0.68
   0  -9  -1   12.33    0.92
   0  -9  -1   12.83    0.68
   0  -9  -1   13.08    1.06
   0  -9  -1   12.54    0.73
   0  -9  -1   12.25    0.82
   0   9   1   14.53    1.15
   0   9   1   13.61    0.79
   0   9   1   13.73    0.94
   0   9   1   12.08    0.85
   0   9   1   12.23    0.68
   0   9   1   13.81    0.84
   0   9   1   13.04    1.01
   0   9   1   11.87    0.81
  -1  -9  -1   16.40    0.84
  -1  -9  -1   15.71    0.90
  -1  -9  -1   16.24    1.17
  -1  -9  -1   15.64    1.00
  -1  -9  -1   15.15    0.69
  -1  -9  -1   16.26    1.02
   1   9   1   16.66    0.98
   1   9   1   17.51    1.06
   1   9   1   16.27    0.87
   1   9   1   15.87    1.13
   1   9   1   16.10    1.21
   1   9   1   14.82    0.83
   1   9   1   14.95    0.79
  -2  -9  -1    9.38    0.92
  -2  -9  -1   10.20    0.61
  -2  -9  -1    8.89    0.69
  -2  -9  -1   11.23    1.12
   2   9   1    9.63    0.89
   2   9   1    9.96    0.98
   2   9   1    9.90    0.56
   2   9   1   11.24    1.10
   2   9   1    8.68    0.64
   2   9   1   10.64    0.69
   2   9   1    9.28    0.79
   2   9   1    8.67    0.78
  -3  -9  -1    7.65    0.85
  -3  -9  -1    6.40    0.94
   3   9   1    7.38    0.57
   3   9   1    8.89    1.03
   3   9   1    7.75    0.41
   3   9   1    7.38    0.43
   3   9   1    7.83    0.69
   3   9   1    7.55    0.58
   3   9   1    8.51    0.96
   3   9   1    7.91    0.92
   3   9   1    7.81    0.63
   3   9   1    7.63    0.52
  -4  -9  -1    4.12    0.71
  -4  -9  -1    3.38    0.84
   4   9   1    5.11    0.75
   4   9   1    3.93    0.47
   4   9   1    3.58    0.32
   4   9   1    3.54    0.73
   4   9   1    4.07    0.47
   4   9   1    4.72    0.60
   4   9   1    4.65    0.54
   4   9   1    5.01    0.87
  -5  -9  -1    8.28    1.02
  -5  -9  -1    6.83    1.07
   5   9   1    8.76    0.86
   5   9   1    7.05    0.90
   5   9   1    8.27    0.63
   5   9   1    8.87    0.99
   5   9   1    7.46    0.88
   5   9   1    7.93    0.84
   5   9   1    7.40    0.58
  -6  -9  -1   24.01    1.71
  -6  -9  -1   23.42    1.75
   6   9   1   24.88    1.31
   6   9   1   26.12    1.54
   6   9   1   24.10    1.42
   6   9   1   26.24    1.48
   6   9   1   23.77    1.55
   6   9   1   25.89    2.00
  -7  -9  -1    3.69    1.06
   7   9   1    4.70    0.92
   7   9   1    6.51    1.32
   8   9   1    3.38    1.22
   8 -10  -1   -0.02    0.74
   8 -10  -1   -0.31    0.92
   8 -10  -1   -1.13    0.81
   8 -10  -1   -1.20    0.91
  -8  10   1   -1.70    0.99
  -8  10   1   -0.69    0.74
  -8  10   1    0.34    1.12
   7 -10  -1   10.96    1.58
   7 -10  -1   13.78    1.68
   7 -10  -1    9.67    1.41
   7 -10  -1    9.25    1.24
  -7  10   1    8.68    1.53
  -7  10   1    7.18    1.19
  -7  10   1    5.55    1.39
   6 -10  -1   12.15    1.45
   6 -10  -1   12.37    1.27
   6 -10  -1   11.58    1.51
   6 -10  -1   14.31    1.67
  -6  10   1   12.74    1.67
  -6  10   1   12.87    1.11
  -6  10   1   13.78    1.56
   5 -10  -1   14.46    1.31
   5 -10  -1   16.42    1.64
   5 -10  -1   17.07    1.55
  -5  10   1   18.37    1.63
  -5  10   1   15.86    1.22
  -5  10   1   17.42    1.23
  -5  10   1   15.32    1.67
   4 -10  -1   16.11    1.45
   4 -10  -1   14.10    1.42
   4 -10  -1   15.20    1.28
  -4  10   1   16.22    1.43
  -4  10   1   15.36    1.15
  -4  10   1   13.89    1.45
  -4  10   1   14.00    1.22
   3 -10  -1   59.67    2.63
   3 -10  -1   61.27    2.64
   3 -10  -1   60.85    2.69
   3 -10  -1   57.50    2.51
  -3  10   1   55.26    2.60
  -3  10   1   59.22    2.73
  -3  10   1   59.12    2.41
  -3  10   1   60.65    2.40
  -3  10   1   58.22    2.45
  -3  10   1   55.22    2.55
   2 -10  -1   55.96    2.36
   2 -10  -1   52.02    2.31
   2 -10  -1   55.24    2.40
  -2  10   1   51.96    2.27
  -2  10   1   54.75    2.29
  -2  10   1   57.60    2.31
  -2  10   1   52.93    2.58
  -2  10   1   55.16    2.19
   1 -10  -1   40.71    1.71
   1 -10  -1   38.95    1.81
   1 -10  -1   40.21    1.64
   1 -10  -1   39.16    1.82
  -1  10   1   37.76    1.77
  -1  10   1   39.17    1.66
  -1  10   1   38.12    1.87
  -1  10   1   40.13    2.09
  -1  10   1   40.66    1.68
  -1  10   1   41.47    1.71
   0 -10  -1    4.41    0.65
   0 -10  -1    5.23    0.47
   0 -10  -1    5.10    0.65
   0 -10  -1    5.64    0.85
   0 -10  -1    5.22    0.48
   0 -10  -1    5.28    0.51
   0  10   1    5.64    0.89
   0  10   1    5.31    0.60
   0  10   1    3.75    0.63
   0  10   1    5.20    0.75
   0  10   1    4.22    0.53
   0  10   1    3.83    0.54
  -1 -10  -1    0.18    0.20
  -1 -10  -1    0.31    0.35
  -1 -10  -1    0.11    0.42
  -1 -10  -1   -0.19    0.39
  -1 -10  -1    0.67    0.57
  -1 -10  -1    0.11    0.30
   1  10   1    0.13    0.32
   1  10   1   -0.37    0.26
   1  10   1    0.49    0.61
   1  10   1   -0.28    0.39
   1  10   1    0.12    0.53
   1  10   1    0.08    0.28
  -2 -10  -1    5.18    0.78
  -2 -10  -1    5.02    0.48
  -2 -10  -1    6.30    0.94
  -2 -10  -1    4.85    0.59
   2  10   1    5.96    0.93
   2  10   1    4.55    0.43
   2  10   1    4.73    0.49
   2  10   1    5.17    0.61
   2  10   1    4.75    0.63
   2  10   1    4.13    0.81
   2  10   1    5.91    0.60
  -3 -10  -1   17.03    1.23
  -3 -10  -1   20.31    1.46
   3  10   1   20.17    1.43
   3  10   1   19.28    0.96
   3  10   1   17.46    0.89
   3  10   1   15.81    1.27
   3  10   1   21.03    1.12
   3  10   1   17.24    0.99
   3  10   1   18.93    0.89
   3  10   1   18.04    1.36
  -4 -10  -1   12.76    1.32
   4  10   1   11.89    0.69
   4  10   1   13.35    0.74
   4  10   1   12.83    1.17
   4  10   1   14.62    1.31
   4  10   1   12.54    0.85
   4  10   1   15.03    0.89
   4  10   1   14.66    1.34
   4  10   1   12.99    1.12
   4  10   1   11.05    0.63
  -5 -10  -1    1.97    0.81
  -5 -10  -1    2.18    0.69
   5  10   1    2.93    0.65
   5  10   1    2.55    0.70
   5  10   1    3.18    0.81
   5  10   1    2.74    0.44
   5  10   1    2.43    0.39
  -6 -10  -1    1.31    0.88
   6  10   1   -1.04    0.53
   6  10   1    0.53    0.50
   6  10   1   -0.34    0.41
   6  10   1   -0.58    0.64
   6  10   1   -0.07    0.54
  -7 -10  -1   -0.17    0.95
   7  10   1    0.63    0.66
   7  10   1    0.92    0.91
   7  10   1    1.58    0.86
   8  10   1    2.93    1.08
   8 -11  -1   -0.80    0.67
   8 -11  -1    0.41    1.07
  -8  11   1   -0.47    1.04
   7 -11  -1    1.75    1.02
   7 -11  -1    1.21    0.77
   7 -11  -1    0.27    0.91
   7 -11  -1    2.25    1.06
  -7  11   1    1.02    0.86
  -7  11   1    2.26    1.01
  -7  11   1    1.55    1.04
   6 -11  -1    4.79    1.14
   6 -11  -1    4.43    1.06
   6 -11  -1    4.76    1.14
   6 -11  -1    3.62    0.87
  -6  11   1    4.59    1.22
  -6  11   1    3.25    0.70
  -6  11   1    3.67    1.05
   5 -11  -1    1.87    0.79
   5 -11  -1    0.41    0.79
   5 -11  -1    3.01    0.76
   5 -11  -1    1.89    0.84
  -5  11   1    2.28    0.68
  -5  11   1    1.43    0.68
  -5  11   1    1.38    0.93
  -5  11   1    0.04    0.71
   4 -11  -1   13.93    1.47
   4 -11  -1   13.71    1.28
   4 -11  -1   13.34    1.39
   4 -11  -1   14.51    1.41
  -4  11   1   12.28    1.15
  -4  11   1   13.07    1.19
  -4  11   1   13.09    1.32
  -4  11   1   13.49    1.45
   3 -11  -1   -0.35    0.58
   3 -11  -1    0.28    0.60
   3 -11  -1    1.66    0.79
   3 -11  -1    1.75    0.74
  -3  11   1    0.31    0.54
  -3  11   1    1.34    0.78
  -3  11   1    0.01    0.59
  -3  11   1    0.89    0.68
  -3  11   1    0.87    0.64
  -3  11   1    0.94    0.55
   2 -11  -1    2.18    0.65
   2 -11  -1    3.55    0.67
   2 -11  -1    3.55    0.76
  -2  11   1    3.36    0.87
  -2  11   1    2.29    0.61
  -2  11   1    4.20    0.75
  -2  11   1    2.03    0.61
  -2  11   1    2.98    0.68
   1 -11  -1    5.63    0.64
   1 -11  -1    6.11    0.65
   1 -11  -1    5.88    0.79
   1 -11  -1    4.85    0.73
  -1  11   1    4.13    0.76
  -1  11   1    5.45    0.67
  -1  11   1    5.87    0.98
  -1  11   1    5.95    0.69
  -1  11   1    4.55    0.60
  -1  11   1    4.86    0.75
   0 -11  -1    0.71    0.47
   0 -11  -1    0.87    0.31
   0 -11  -1    0.76    0.29
   0 -11  -1    0.84    0.46
   0 -11  -1    0.43    0.62
   0 -11  -1    1.01    0.33
   0  11   1    0.65    0.42
   0  11   1    0.49    0.67
   0  11   1    0.93    0.40
   0  11   1    1.20    0.54
   0  11   1    0.91    0.59
  -1 -11  -1    8.41    0.55
  -1 -11  -1   10.50    1.21
  -1 -11  -1    9.38    0.92
   1  11   1    9.14    0.73
   1  11   1    7.59    0.64
   1  11   1   10.33    1.19
   1  11   1    7.65    0.96
   1  11   1    7.49    0.65
   1  11   1    8.89    0.87
  -2 -11  -1   10.44    1.05
  -2 -11  -1    9.58    0.69
  -2 -11  -1    9.61    0.82
  -2 -11  -1   10.49    1.25
   2  11   1    8.25    1.05
   2  11   1    9.30    0.87
   2  11   1    8.91    0.63
   2  11   1    9.90    0.75
   2  11   1    7.65    0.64
   2  11   1    9.01    1.16
  -3 -11  -1    2.93    0.85
  -3 -11  -1    2.40    0.69
   3  11   1    2.36    0.60
   3  11   1    2.93    0.43
   3  11   1    2.57    0.59
   3  11   1    2.71    0.88
   3  11   1    2.32    0.79
   3  11   1    2.50    0.49
  -4 -11  -1    4.67    1.00
   4  11   1    6.27    0.69
   4  11   1    2.71    0.88
   4  11   1    5.25    0.30
   4  11   1    6.16    1.00
   4  11   1    4.80    0.83
   4  11   1    5.42    0.50
   4  11   1    5.24    0.89
  -5 -11  -1    1.51    0.83
   5  11   1    1.68    0.45
   5  11   1    2.37    0.75
   5  11   1    2.13    0.71
   5  11   1    2.20    0.80
   5  11   1    2.46    0.62
  -6 -11  -1   -0.21    0.75
   6  11   1    0.73    0.82
   6  11   1    1.29    0.60
   6  11   1    0.32    0.68
   6  11   1   -0.29    0.61
   6  11   1   -0.68    0.49
  -7 -11  -1   -0.11    0.87
   7  11   1    1.09    0.68
   7  11   1    1.71    0.87
   7  11   1   -0.34    0.78
   7 -12  -1    0.49    0.88
   7 -12  -1   -0.39    0.87
   7 -12  -1   -0.04    0.86
   7 -12  -1   -0.27    0.69
  -7  12   1   -1.45    0.77
  -7  12   1   -0.01    0.92
  -7  12   1   -0.87    0.89
   6 -12  -1    0.51    0.78
   6 -12  -1   -0.05    0.82
   6 -12  -1   -0.95    0.77
   6 -12  -1    0.80    0.68
  -6  12   1    1.05    0.76
  -6  12   1    0.57    0.84
  -6  12   1    2.08    0.63
  -6  12   1   -0.45    0.82
   5 -12  -1   13.45    1.54
   5 -12  -1   16.54    1.74
   5 -12  -1   12.02    1.29
   5 -12  -1   13.02    1.53
  -5  12   1   11.89    1.45
  -5  12   1   14.53    1.25
  -5  12   1   13.68    1.65
  -5  12   1   14.50    1.38
   4 -12  -1   19.27    1.74
   4 -12  -1   19.67    1.46
   4 -12  -1   17.83    1.67
   4 -12  -1   16.91    1.48
  -4  12   1   19.54    1.53
  -4  12   1   18.66    1.60
  -4  12   1   17.18    1.34
  -4  12   1   19.94    1.60
   3 -12  -1   67.18    2.94
   3 -12  -1   69.62    3.11
   3 -12  -1   67.67    3.02
  -3  12   1   66.41    2.77
  -3  12   1   71.48    2.84
  -3  12   1   65.66    2.87
  -3  12   1   67.89    2.88
  -3  12   1   69.77    3.03
  -3  12   1   68.81    3.25
   2 -12  -1   15.80    1.13
   2 -12  -1   15.51    1.28
   2 -12  -1   15.48    1.40
  -2  12   1   16.43    1.25
  -2  12   1   16.19    1.19
  -2  12   1   18.24    1.28
  -2  12   1   15.57    1.19
  -2  12   1   17.79    1.47
  -2  12   1   17.56    1.28
   1 -12  -1    1.47    0.61
   1 -12  -1    1.56    0.46
   1 -12  -1    1.96    0.63
  -1  12   1    0.88    0.52
  -1  12   1    1.55    0.51
  -1  12   1    1.62    0.69
  -1  12   1    1.42    0.85
  -1  12   1    1.17    0.62
   0 -12  -1    6.79    0.61
   0 -12  -1    7.99    0.69
   0 -12  -1    6.51    0.78
   0 -12  -1    6.67    0.86
   0 -12  -1    6.96    1.07
   0 -12  -1    7.57    0.61
   0  12   1    8.13    1.20
   0  12   1    7.66    0.90
   0  12   1    5.50    0.67
   0  12   1    6.34    0.93
  -1 -12  -1    0.71    0.55
  -1 -12  -1    0.66    0.28
  -1 -12  -1    0.23    0.71
   1  12   1    0.15    0.74
   1  12   1   -0.26    0.62
   1  12   1    0.45    0.39
   1  12   1   -0.41    0.52
  -2 -12  -1    9.66    0.74
  -2 -12  -1    7.73    1.17
  -2 -12  -1    9.63    1.07
   2  12   1    8.96    1.09
   2  12   1    9.17    1.22
   2  12   1    8.80    0.79
   2  12   1   10.56    1.01
   2  12   1    8.29    0.69
  -3 -12  -1    2.66    0.72
  -3 -12  -1    2.32    0.95
   3  12   1    2.22    0.59
   3  12   1    2.31    0.41
   3  12   1    1.80    0.85
   3  12   1    2.57    0.51
   3  12   1    3.10    0.94
   3  12   1    2.50    0.60
  -4 -12  -1   -0.21    0.79
   4  12   1    0.48    0.30
   4  12   1    0.06    0.44
   4  12   1    0.20    0.52
   4  12   1   -0.03    0.63
   4  12   1    0.74    0.59
   4  12   1   -0.71    0.63
  -5 -12  -1    8.80    1.31
   5  12   1    8.38    0.75
   5  12   1    8.65    1.09
   5  12   1    7.74    1.02
   5  12   1    7.88    1.16
   5  12   1    7.14    1.09
  -6 -12  -1    4.08    1.03
   6  12   1    3.92    0.81
   6  12   1    3.62    1.00
   6  12   1    3.36    0.99
   6  12   1    3.64    0.79
   6  12   1    3.52    0.89
  -7 -12  -1    1.97    0.99
   7  12   1    1.71    0.93
   7  12   1    1.91    0.79
   7 -13  -1    1.90    1.22
   7 -13  -1    2.11    1.07
   7 -13  -1   -0.56    0.87
   7 -13  -1   -0.35    0.73
  -7  13   1   -0.10    0.82
  -7  13   1    0.12    1.01
  -7  13   1   -1.65    0.86
   6 -13  -1    1.65    0.96
   6 -13  -1    1.50    0.81
   6 -13  -1    1.61    0.99
   6 -13  -1    1.30    0.93
  -6  13   1    0.98    0.89
  -6  13   1    1.42    0.99
  -6  13   1    3.10    0.95
  -6  13   1    1.71    0.70
   5 -13  -1    2.50    0.82
   5 -13  -1    1.02    0.83
   5 -13  -1    1.74    0.94
   5 -13  -1    0.71    0.89
  -5  13   1    1.99    1.02
  -5  13   1    1.39    0.65
  -5  13   1    1.59    0.90
  -5  13   1    1.59    0.82
   4 -13  -1    7.21    1.21
   4 -13  -1    9.43    1.31
   4 -13  -1    8.19    1.12
   4 -13  -1    7.62    1.12
  -4  13   1    6.15    1.08
  -4  13   1    5.96    1.15
  -4  13   1    6.21    1.04
  -4  13   1    7.64    1.05
   3 -13  -1    2.45    0.77
   3 -13  -1    2.42    0.87
   3 -13  -1    1.87    0.76
  -3  13   1    3.16    0.91
  -3  13   1    0.49    0.69
  -3  13   1    2.04    0.69
  -3  13   1    2.82    0.87
  -3  13   1    2.52    0.77
  -3  13   1    2.38    0.72
   2 -13  -1    2.45    0.75
   2 -13  -1    1.49    0.73
   2 -13  -1    1.17    0.59
  -2  13   1    1.34    0.63
  -2  13   1    1.57    0.86
  -2  13   1    0.82    0.62
  -2  13   1    2.17    0.74
  -2  13   1    1.10    0.67
  -2  13   1    0.93    0.68
   1 -13  -1    2.07    0.86
   1 -13  -1    3.00    0.56
   1 -13  -1    3.16    0.74
   1 -13  -1    2.69    0.72
  -1  13   1    1.81    0.70
  -1  13   1    2.42    0.66
  -1  13   1    1.87    0.92
  -1  13   1    2.72    0.82
   0 -13  -1    8.95    0.77
   0 -13  -1    8.30    1.22
   0 -13  -1    8.85    0.69
   0 -13  -1   10.23    0.98
   0 -13  -1    8.87    1.02
   0 -13  -1    9.18    0.74
   0  13   1   10.32    1.33
   0  13   1    8.27    1.07
   0  13   1    9.49    0.85
   0  13   1    8.43    0.99
  -1 -13  -1    1.03    0.76
  -1 -13  -1    0.26    0.56
  -1 -13  -1    0.12    0.28
   1  13   1    1.10    0.47
   1  13   1   -0.78    0.63
   1  13   1   -0.65    0.54
   1  13   1    1.50    0.88
  -2 -13  -1    7.82    1.04
  -2 -13  -1    6.50    1.17
   2  13   1    8.38    0.70
   2  13   1   10.27    1.33
   2  13   1    8.66    1.00
   2  13   1    8.71    1.12
  -3 -13  -1    9.75    1.38
  -3 -13  -1   10.93    1.19
   3  13   1   10.14    1.24
   3  13   1    8.90    0.94
   3  13   1   14.06    1.52
   3  13   1   10.43    0.76
  -4 -13  -1   15.51    1.70
   4  13   1   16.75    1.17
   4  13   1   16.90    1.58
   4  13   1   17.35    1.45
   4  13   1   17.31    0.88
   4  13   1   17.62    1.38
   4  13   1   18.32    1.51
  -5 -13  -1    8.03    1.39
   5  13   1    8.55    1.09
   5  13   1    9.01    1.22
   5  13   1    7.59    1.14
   5  13   1   11.17    1.29
  -6 -13  -1    4.10    1.19
   6  13   1    3.45    0.99
   6  13   1    4.10    0.79
  -7 -13  -1    4.08    1.27
   7  13   1    5.51    1.34
   7 -14  -1    0.78    1.01
   7 -14  -1    1.11    1.08
   7 -14  -1    0.30    1.15
  -7  14   1    1.51    1.17
  -7  14   1   -0.38    0.94
  -7  14   1   -2.27    0.97
   6 -14  -1    2.92    1.14
   6 -14  -1    4.68    1.19
   6 -14  -1    4.33    1.25
   6 -14  -1    1.95    0.88
  -6  14   1    1.41    1.14
  -6  14   1    2.01    0.96
  -6  14   1    2.37    0.77
  -6  14   1    3.28    1.04
   5 -14  -1    5.77    1.17
   5 -14  -1    5.99    1.30
   5 -14  -1    5.56    1.07
  -5  14   1    6.72    1.34
  -5  14   1    7.34    1.25
  -5  14   1    7.60    1.03
  -5  14   1    6.47    1.12
   4 -14  -1   24.89    1.81
   4 -14  -1   23.88    1.72
   4 -14  -1   22.13    1.82
  -4  14   1   22.39    1.76
  -4  14   1   22.63    1.70
  -4  14   1   24.81    1.85
  -4  14   1   23.70    1.73
   3 -14  -1    5.84    1.10
   3 -14  -1    4.98    0.94
   3 -14  -1    5.68    0.90
  -3  14   1    4.23    0.90
  -3  14   1    3.67    0.84
  -3  14   1    4.92    0.87
  -3  14   1    6.33    0.91
  -3  14   1    5.03    1.07
  -3  14   1    4.42    0.91
   2 -14  -1    0.46    0.62
   2 -14  -1    0.09    0.52
   2 -14  -1    0.00    0.67
  -2  14   1   -0.14    0.65
  -2  14   1   -0.22    0.62
  -2  14   1   -0.31    0.60
  -2  14   1    0.49    0.59
  -2  14   1    1.01    0.64
  -2  14   1    0.31    0.81
   1 -14  -1    1.55    0.94
   1 -14  -1    1.46    0.66
   1 -14  -1    1.36    0.71
   1 -14  -1    1.64    0.50
  -1  14   1    0.72    0.89
  -1  14   1    1.65    0.61
  -1  14   1    0.39    0.66
  -1  14   1    1.00    0.76
   0 -14  -1    1.37    0.66
   0 -14  -1    1.34    0.65
   0 -14  -1    0.74    0.42
   0 -14  -1    0.47    0.86
   0  14   1    0.55    0.87
   0  14   1    0.80    0.65
   0  14   1    1.37    0.57
   0  14   1    0.08    0.71
  -1 -14  -1    0.34    0.59
  -1 -14  -1    0.90    0.88
   1  14   1   -0.06    0.72
   1  14   1    1.50    0.47
   1  14   1    0.32    0.86
   1  14   1   -0.47    0.60
  -2 -14  -1    7.27    1.05
  -2 -14  -1    7.31    1.23
   2  14   1    5.72    1.16
   2  14   1    6.48    0.67
   2  14   1    7.61    0.96
   2  14   1    6.50    1.09
  -3 -14  -1   29.84    2.26
  -3 -14  -1   32.66    1.98
   3  14   1   35.54    2.16
   3  14   1   30.70    2.11
   3  14   1   33.16    1.40
   3  14   1   32.93    1.70
  -4 -14  -1   27.09    2.11
   4  14   1   31.59    2.00
   4  14   1   28.50    1.89
   4  14   1   27.70    2.00
   4  14   1   31.28    1.61
  -5 -14  -1    3.98    1.17
   5  14   1    5.17    0.98
   5  14   1    2.15    0.91
   5  14   1    3.30    0.83
  -6 -14  -1    0.05    0.91
   6  14   1    0.75    0.64
   6  14   1   -0.95    0.77
   6 -15  -1    5.41    1.27
   6 -15  -1    4.46    1.07
   6 -15  -1    7.92    1.59
  -6  15   1    3.87    1.10
  -6  15   1    4.56    1.43
  -6  15   1    4.11    1.14
  -6  15   1    5.30    0.95
   5 -15  -1    3.80    1.06
   5 -15  -1    4.40    1.26
   5 -15  -1    3.99    1.00
  -5  15   1    4.74    1.04
  -5  15   1    5.07    1.11
  -5  15   1    3.64    1.20
  -5  15   1    5.09    0.97
   4 -15  -1   -0.94    0.72
   4 -15  -1    0.46    0.67
   4 -15  -1   -0.26    0.63
  -4  15   1   -1.01    0.66
  -4  15   1    0.45    0.75
  -4  15   1    0.74    0.84
  -4  15   1    0.31    0.75
   3 -15  -1    5.16    1.10
   3 -15  -1    4.39    0.99
   3 -15  -1    5.28    0.94
  -3  15   1    4.48    0.96
  -3  15   1    5.83    0.90
  -3  15   1    4.69    1.04
  -3  15   1    5.19    1.21
  -3  15   1    4.24    0.88
   2 -15  -1   22.71    1.64
   2 -15  -1   20.21    1.59
   2 -15  -1   20.57    1.39
  -2  15   1   23.15    1.94
  -2  15   1   23.97    1.63
  -2  15   1   22.36    1.50
  -2  15   1   22.90    1.61
  -2  15   1   20.64    1.44
   1 -15  -1   65.30    2.61
   1 -15  -1   62.68    2.87
   1 -15  -1   65.63    3.31
   1 -15  -1   62.92    2.87
  -1  15   1   63.44    2.85
  -1  15   1   66.11    3.34
  -1  15   1   62.58    2.67
  -1  15   1   63.50    2.96
  -1  15   1   62.28    2.61
   0 -15  -1   27.35    1.34
   0 -15  -1   31.95    1.79
   0 -15  -1   25.93    1.97
   0  15   1   26.06    1.81
   0  15   1   29.16    2.09
   0  15   1   26.99    1.51
   0  15   1   24.28    1.64
  -1 -15  -1   28.85    1.78
  -1 -15  -1   28.57    2.12
   1  15   1   29.73    1.72
   1  15   1   26.97    2.04
   1  15   1   29.25    1.46
   1  15   1   25.49    1.95
  -2 -15  -1   18.56    1.62
  -2 -15  -1   16.42    1.80
   2  15   1   17.17    1.39
   2  15   1   19.48    1.10
   2  15   1   19.21    1.62
   2  15   1   18.28    1.71
  -3 -15  -1   10.27    1.27
  -3 -15  -1    8.54    1.43
   3  15   1    9.78    1.05
   3  15   1   10.22    1.33
   3  15   1   10.18    1.43
   3  15   1    9.18    0.77
   3  15   1    8.81    0.73
  -4 -15  -1    1.08    1.08
   4  15   1   -0.47    0.80
   4  15   1    1.99    0.73
   4  15   1    1.85    0.93
   4  15   1    1.66    0.63
  -5 -15  -1    2.06    1.04
   5  15   1    2.02    0.88
   5  15   1    1.36    0.70
   5  15   1    0.76    0.87
  -6 -15  -1    0.34    0.99
   6  15   1    0.80    0.63
   6  15   1   -2.40    0.76
   6 -16  -1    1.97    0.99
   6 -16  -1    4.25    1.40
  -6  16   1    2.11    0.89
  -6  16   1   -0.54    1.06
  -6  16   1    1.28    1.03
   5 -16  -1    9.50    1.35
   5 -16  -1   11.29    1.50
   5 -16  -1    7.60    1.47
  -5  16   1    9.96    1.22
  -5  16   1   10.15    1.56
  -5  16   1   11.74    1.48
   4 -16  -1   16.21    1.68
   4 -16  -1   18.89    1.58
   4 -16  -1   22.00    2.08
  -4  16   1   16.67    1.78
  -4  16   1   19.16    1.72
  -4  16   1   20.27    1.85
   3 -16  -1    3.62    1.01
   3 -16  -1    3.27    0.90
   3 -16  -1    3.83    0.84
  -3  16   1    1.68    0.92
  -3  16   1    2.22    0.84
  -3  16   1    2.85    0.84
  -3  16   1    2.40    0.83
   2 -16  -1    2.16    1.02
   2 -16  -1    2.58    0.92
   2 -16  -1    1.74    0.80
   2 -16  -1    2.48    0.68
  -2  16   1    4.50    1.15
  -2  16   1    2.43    0.73
  -2  16   1    3.26    0.86
  -2  16   1    3.14    0.84
  -2  16   1    2.92    0.94
   1 -16  -1    3.27    0.81
   1 -16  -1    5.20    1.15
   1 -16  -1    5.59    0.96
   1 -16  -1    4.08    0.67
  -1  16   1    3.68    0.90
  -1  16   1    5.13    1.27
  -1  16   1    5.12    0.97
  -1  16   1    4.64    0.78
  -1  16   1    3.68    0.75
   0 -16  -1   11.14    1.22
   0 -16  -1    6.87    1.27
   0  16   1    7.71    1.09
   0  16   1    8.66    0.94
   0  16   1    9.01    1.41
   0  16   1    8.19    0.86
   0  16   1    8.86    1.26
  -1 -16  -1   11.05    1.52
  -1 -16  -1    8.72    1.17
   1  16   1   10.76    0.96
   1  16   1    8.46    1.26
   1  16   1   12.18    1.23
   1  16   1   10.84    1.53
  -2 -16  -1   21.85    1.74
  -2 -16  -1   21.44    2.12
   2  16   1   23.76    1.85
   2  16   1   25.00    1.99
   2  16   1   22.88    1.28
   2  16   1   25.45    1.65
  -3 -16  -1   35.31    2.52
  -3 -16  -1   38.79    2.22
   3  16   1   38.12    2.00
   3  16   1   39.32    2.55
   3  16   1   36.82    2.41
   3  16   1   34.14    1.56
  -4 -16  -1   34.70    2.55
   4  16   1   37.77    1.93
   4  16   1   38.12    2.22
   4  16   1   35.32    2.35
   4  16   1   37.40    2.43
  -5 -16  -1    0.19    0.96
   5  16   1   -0.83    0.77
   5  16   1    1.59    0.84
   5  16   1    0.81    0.69
  -6 -16  -1    2.03    1.23
   5 -17  -1    1.82    0.87
   5 -17  -1    1.84    1.10
   5 -17  -1   -0.39    0.84
  -5  17   1    1.06    0.82
  -5  17   1    0.61    0.93
  -5  17   1   -0.82    0.90
   4 -17  -1    2.00    0.99
   4 -17  -1    1.52    0.83
   4 -17  -1    0.91    0.83
  -4  17   1    1.12    0.87
  -4  17   1    1.94    0.99
  -4  17   1    1.97    0.97
   3 -17  -1    5.24    1.06
   3 -17  -1    4.04    0.89
   3 -17  -1    5.96    1.22
  -3  17   1    4.07    1.01
  -3  17   1    3.77    0.94
  -3  17   1    4.23    0.98
  -3  17   1    5.60    1.27
   2 -17  -1    6.49    1.14
   2 -17  -1    7.36    1.16
   2 -17  -1    7.79    1.45
   2 -17  -1    8.00    0.97
  -2  17   1    5.62    1.06
  -2  17   1    7.73    1.18
  -2  17   1    8.05    1.42
  -2  17   1    7.13    1.05
  -2  17   1    6.13    0.96
   1 -17  -1   24.62    2.04
   1 -17  -1   24.54    1.72
   1 -17  -1   23.96    1.67
  -1  17   1   21.98    1.56
  -1  17   1   23.10    1.77
  -1  17   1   25.77    2.08
  -1  17   1   24.11    1.75
  -1  17   1   23.24    1.48
   0 -17  -1   17.77    1.89
   0 -17  -1   19.59    1.57
   0  17   1   22.92    1.98
   0  17   1   19.41    1.63
   0  17   1   21.17    1.81
   0  17   1   19.05    1.31
   0  17   1   19.46    1.21
  -1 -17  -1    5.34    0.99
  -1 -17  -1    5.73    1.29
   1  17   1    5.29    0.74
   1  17   1    4.74    0.97
   1  17   1    4.78    1.24
   1  17   1    2.50    0.95
  -2 -17  -1   -0.75    0.65
  -2 -17  -1   -0.56    0.86
   2  17   1   -0.50    0.85
   2  17   1    0.70    0.48
   2  17   1    1.84    0.82
   2  17   1   -0.91    0.83
  -3 -17  -1    3.01    1.15
  -3 -17  -1    2.82    0.87
   3  17   1    3.07    1.10
   3  17   1    2.57    0.80
   3  17   1    1.00    0.93
  -4 -17  -1    3.86    1.26
   4  17   1    3.84    0.84
   4  17   1    3.95    1.10
   4  17   1    2.87    0.94
   4  17   1    6.08    1.26
  -5 -17  -1    4.11    1.39
   5  17   1    1.93    1.16
   5  17   1    5.51    1.17
   5 -18  -1   26.69    2.59
   5 -18  -1   24.02    1.99
  -5  18   1   21.51    2.16
  -5  18   1   22.58    2.31
   4 -18  -1   41.11    2.43
   4 -18  -1   37.72    2.43
   4 -18  -1   36.52    2.55
  -4  18   1   38.60    2.32
  -4  18   1   33.06    2.33
  -4  18   1   40.61    2.69
   3 -18  -1   24.07    1.69
   3 -18  -1   24.85    1.98
   3 -18  -1   24.02    1.90
  -3  18   1   24.74    2.22
  -3  18   1   24.63    1.89
  -3  18   1   23.50    1.79
   2 -18  -1    9.62    1.63
   2 -18  -1   12.97    1.52
   2 -18  -1   10.96    1.37
  -2  18   1   11.97    1.43
  -2  18   1   11.65    1.44
  -2  18   1   13.99    1.80
  -2  18   1   12.97    1.33
   1 -18  -1    7.04    1.10
   1 -18  -1    7.70    1.18
   1 -18  -1    8.06    1.45
  -1  18   1    6.52    1.17
  -1  18   1    7.09    1.15
  -1  18   1    8.42    1.51
  -1  18   1    7.09    0.96
  -1  18   1    6.61    0.98
   0 -18  -1    3.21    1.12
   0 -18  -1    1.41    0.78
   0  18   1    3.02    1.17
   0  18   1    1.11    0.64
   0  18   1    1.10    0.85
   0  18   1    2.02    0.97
  -1 -18  -1    2.90    1.15
  -1 -18  -1    0.69    0.75
   1  18   1    1.57    0.85
   1  18   1    1.97    0.65
   1  18   1    2.08    1.14
   1  18   1    1.85    0.98
  -2 -18  -1    3.13    1.19
  -2 -18  -1    4.91    1.14
   2  18   1    4.44    0.68
   2  18   1    5.89    1.32
   2  18   1    4.58    1.18
   2  18   1    4.70    0.98
   2  18   1    4.26    0.76
  -3 -18  -1   12.06    1.47
  -3 -18  -1   11.00    1.84
   3  18   1   14.09    1.40
   3  18   1   13.74    1.72
   3  18   1   15.72    1.87
  -4 -18  -1    7.08    1.59
   4  18   1    9.35    1.38
   4  18   1    6.66    1.36
   4  18   1    8.00    1.13
   4  18   1    8.73    1.46
  -5 -18  -1    6.68    1.65
   5  18   1    6.55    1.24
   5  18   1    3.27    1.25
   4 -19  -1    3.27    1.16
  -4  19   1    4.28    1.27
  -4  19   1    5.40    1.35
  -4  19   1    3.62    1.08
   3 -19  -1   -0.36    1.06
   3 -19  -1    2.58    0.95
   3 -19  -1    1.24    1.05
  -3  19   1    2.63    1.17
  -3  19   1    2.28    1.01
  -3  19   1    0.15    0.79
   2 -19  -1    0.97    0.84
   2 -19  -1    0.68    0.78
   2 -19  -1    1.71    1.18
  -2  19   1    1.75    0.81
  -2  19   1    0.07    0.87
  -2  19   1   -0.60    0.86
  -2  19   1    0.73    1.13
   1 -19  -1    2.11    0.88
   1 -19  -1    2.91    1.23
  -1  19   1    5.36    1.14
  -1  19   1    3.93    1.15
  -1  19   1    5.54    1.37
   0 -19  -1   15.33    1.97
   0 -19  -1   13.60    1.51
   0  19   1   12.40    1.57
   0  19   1   12.63    1.24
   0  19   1   15.21    1.56
   0  19   1   13.88    1.85
  -1 -19  -1    5.91    1.36
  -1 -19  -1    5.79    1.17
   1  19   1    6.67    1.50
   1  19   1    4.86    0.78
   1  19   1    6.27    1.31
   1  19   1    6.91    1.11
   1  19   1    6.43    0.97
  -2 -19  -1    0.71    0.90
  -2 -19  -1    0.21    0.99
   2  19   1    0.78    0.98
   2  19   1    0.65    0.74
   2  19   1    0.17    0.95
  -3 -19  -1    1.66    1.19
  -3 -19  -1    3.79    1.08
   3  19   1    1.80    1.10
   3  19   1    3.72    1.28
   3  19   1    2.93    0.92
  -4 -19  -1    6.97    1.68
   4  19   1    8.35    1.37
   4  19   1   10.85    1.72
   4  19   1    7.28    1.48
   3 -20  -1    2.42    0.97
   3 -20  -1   -0.47    1.13
  -3  20   1    2.01    1.20
  -3  20   1    0.37    0.82
  -3  20   1   -0.56    0.85
   2 -20  -1   -1.62    0.95
   2 -20  -1   -0.53    0.84
  -2  20   1    1.37    1.11
  -2  20   1   -1.75    0.74
   1 -20  -1   -0.59    1.05
  -1  20   1   -0.83    0.92
  -1  20   1    0.30    0.82
  -1  20   1    2.13    1.26
   0 -20  -1    2.13    0.97
   0 -20  -1    3.40    1.24
   0  20   1    1.51    1.04
   0  20   1    2.72    1.36
   0  20   1    2.34    0.96
   0  20   1    1.70    0.77
  -1 -20  -1    3.84    1.37
  -1 -20  -1    2.12    1.10
   1  20   1    0.27    0.90
   1  20   1    2.41    0.74
   1  20   1    3.26    0.96
   1  20   1    2.27    0.85
   1  20   1    3.88    1.33
  -2 -20  -1    6.43    1.66
   2  20   1    8.29    1.58
   2  20   1    7.97    1.21
   2  20   1    5.04    1.37
  -3 -20  -1    5.31    1.61
   3  20   1    4.51    1.02
   3  20   1    2.57    1.24
   3  20   1    6.08    1.46
   2 -21  -1    5.28    1.51
   2 -21  -1    3.69    1.13
  -2  21   1    2.38    1.05
   1 -21  -1    3.76    1.45
  -1  21   1    4.65    1.24
  -1  21   1    6.83    1.25
   0 -21  -1    8.29    1.69
   0  21   1    9.17    1.57
   0  21   1    9.86    1.36
  -1 -21  -1   18.69    2.29
   1  21   1   15.46    1.89
   1  21   1   13.81    1.65
  -2 -21  -1    6.87    1.71
   2  21   1    5.91    1.42
  -2 -21   2    1.38    1.27
  -1 -21   2    2.71    1.26
   0  21  -2    4.32    1.03
   0 -21   2    2.83    1.33
  -1  21  -2    4.24    1.13
   1 -21   2    2.26    1.22
  -2  21  -2    5.50    1.24
   2 -21   2    8.71    1.72
   3  20  -2    9.38    1.17
   3  20  -2   11.00    1.77
  -3 -20   2    7.38    1.68
   2  20  -2   12.62    1.83
   2  20  -2   10.31    1.19
   2  20  -2   10.29    1.33
  -2 -20   2   12.67    1.99
   1  20  -2    4.11    0.90
   1  20  -2    4.75    1.01
   1  20  -2    7.82    1.56
  -1 -20   2    6.48    1.44
   0  20  -2    5.33    1.38
   0  20  -2    4.76    1.06
   0  20  -2    3.10    0.92
   0 -20   2    3.02    1.22
  -1  20  -2    1.83    1.10
  -1  20  -2    0.93    0.82
  -1  20  -2   -0.59    0.70
   1 -20   2    0.79    1.07
  -2  20  -2    1.78    1.17
  -2  20  -2   -0.07    0.90
   2 -20   2    0.59    1.07
  -3  20  -2    3.08    1.22
  -3  20  -2    1.51    1.04
   3 -20   2   -0.82    1.01
   3 -20   2    0.32    1.08
   4  19  -2    9.30    1.55
  -4 -19   2    5.98    1.63
   3  19  -2    5.47    1.20
   3  19  -2    6.40    1.43
   3  19  -2    5.29    0.98
  -3 -19   2    3.07    1.33
   2  19  -2    5.36    1.36
   2  19  -2    4.61    0.87
   2  19  -2    7.58    1.12
  -2 -19   2    6.11    1.42
  -2 -19   2    5.08    1.09
   1  19  -2    3.52    0.84
   1  19  -2    6.42    1.06
   1  19  -2    8.11    1.57
  -1 -19   2    3.96    1.05
  -1 -19   2    5.19    1.41
   0  19  -2   -1.92    0.63
   0  19  -2    1.79    1.07
   0  19  -2   -0.58    0.62
   0 -19   2   -0.68    0.71
   0 -19   2   -0.94    0.81
  -1  19  -2   -0.11    0.82
  -1  19  -2    1.09    1.02
  -1  19  -2   -0.33    0.76
   1 -19   2   -0.12    0.99
   1 -19   2   -0.45    0.64
  -2  19  -2    1.27    0.86
  -2  19  -2   -0.52    0.71
  -2  19  -2    0.55    1.00
   2 -19   2    1.02    0.92
   2 -19   2    0.59    1.04
   2 -19   2    0.55    0.77
  -3  19  -2    0.83    1.00
  -3  19  -2    0.90    0.81
  -3  19  -2    0.62    0.90
   3 -19   2    2.19    0.90
   3 -19   2    0.26    0.83
   3 -19   2   -1.16    0.96
   3 -19   2    0.78    0.98
  -4  19  -2    1.08    0.92
  -4  19  -2    2.04    1.13
  -4  19  -2   -0.32    0.90
   4 -19   2    0.85    1.07
   4 -19   2   -0.79    0.72
   4 -19   2    0.40    1.10
   5  18  -2    2.19    0.96
   5  18  -2    2.22    0.98
  -5 -18   2    1.58    1.26
   4  18  -2    3.16    0.99
   4  18  -2    1.26    0.95
  -4 -18   2    0.38    1.18
   3  18  -2    0.12    0.66
   3  18  -2    0.93    0.84
   3  18  -2    0.65    0.86
  -3 -18   2    0.84    1.06
   2  18  -2   -0.77    0.60
   2  18  -2    1.47    0.98
   2  18  -2   -0.05    0.50
  -2 -18   2   -0.54    0.60
  -2 -18   2   -0.55    0.88
   1  18  -2    0.04    0.58
   1  18  -2    0.76    1.06
   1  18  -2    0.01    0.70
  -1 -18   2    0.05    0.72
  -1 -18   2   -0.19    0.98
   0  18  -2    3.76    0.83
   0  18  -2    5.87    1.03
   0  18  -2    4.58    1.24
   0 -18   2    4.11    0.98
   0 -18   2    3.80    1.19
  -1  18  -2    0.27    0.68
  -1  18  -2    3.63    0.95
  -1  18  -2    2.77    1.13
   1 -18   2    3.06    0.87
   1 -18   2    2.26    1.00
  -2  18  -2    1.81    0.73
  -2  18  -2    1.38    1.00
  -2  18  -2    0.46    0.76
  -2  18  -2   -0.56    0.74
   2 -18   2   -0.89    0.74
   2 -18   2   -0.40    0.90
   2 -18   2   -1.06    0.65
   2 -18   2   -0.13    0.68
  -3  18  -2   -1.61    0.77
  -3  18  -2   -0.59    0.69
  -3  18  -2    0.22    0.95
  -3  18  -2    0.76    0.79
   3 -18   2   -0.40    0.94
   3 -18   2    0.30    0.79
   3 -18   2    0.48    0.69
   3 -18   2    0.70    0.85
  -4  18  -2   -0.67    0.79
  -4  18  -2    1.22    0.98
  -4  18  -2    0.59    0.94
  -4  18  -2    0.25    0.88
   4 -18   2   -0.25    0.99
   4 -18   2    1.41    0.97
   4 -18   2   -0.01    0.74
  -5  18  -2    0.69    1.01
   5 -18   2    0.72    0.95
   5  17  -2    1.66    0.90
   5  17  -2    1.65    0.85
  -5 -17   2    0.94    1.25
   4  17  -2    3.43    1.09
   4  17  -2    0.68    0.61
   4  17  -2    3.52    1.01
  -4 -17   2    1.28    1.23
   3  17  -2   10.37    0.97
   3  17  -2   11.33    1.45
   3  17  -2   13.56    1.25
   3  17  -2   10.88    1.54
  -3 -17   2   13.83    1.92
  -3 -17   2   11.25    1.38
   2  17  -2    2.22    0.72
   2  17  -2    3.71    1.09
   2  17  -2    3.23    0.65
  -2 -17   2    4.47    1.28
  -2 -17   2    2.79    0.90
   1  17  -2    2.62    0.76
   1  17  -2    2.45    0.68
   1  17  -2    3.97    1.21
  -1 -17   2    2.08    1.10
  -1 -17   2    1.90    0.79
   0  17  -2    5.56    0.97
   0  17  -2    5.08    0.96
   0  17  -2    7.04    1.34
   0 -17   2    4.23    0.96
   0 -17   2    6.91    1.34
  -1  17  -2   12.28    1.59
  -1  17  -2   14.39    1.46
  -1  17  -2   12.49    1.33
   1 -17   2   10.81    1.17
   1 -17   2   11.58    1.30
   1 -17   2    9.58    1.49
  -2  17  -2   11.55    1.37
  -2  17  -2   14.69    1.46
  -2  17  -2   14.27    1.69
  -2  17  -2   12.08    1.28
   2 -17   2   14.64    1.45
   2 -17   2   12.17    1.69
   2 -17   2   14.90    1.41
   2 -17   2   14.70    1.59
  -3  17  -2    5.29    1.03
  -3  17  -2    3.35    1.04
  -3  17  -2    4.84    1.00
  -3  17  -2    3.76    1.16
   3 -17   2    4.64    1.12
   3 -17   2    2.92    0.91
   3 -17   2    3.08    1.22
   3 -17   2    3.25    0.90
  -4  17  -2    1.70    0.85
  -4  17  -2    0.31    0.85
  -4  17  -2    1.20    0.81
  -4  17  -2    1.09    0.88
   4 -17   2    0.48    0.97
   4 -17   2    2.60    0.98
   4 -17   2    0.17    0.69
  -5  17  -2   -2.28    0.80
  -5  17  -2   -0.63    0.86
  -5  17  -2   -0.40    0.80
   5 -17   2    0.75    0.88
   5 -17   2   -0.28    0.96
   5 -17   2    0.69    0.82
   6  16  -2    2.08    0.94
  -6 -16   2    0.45    1.21
   5  16  -2    1.13    0.82
   5  16  -2    2.98    0.87
  -5 -16   2    1.54    1.15
   4  16  -2    3.39    0.68
   4  16  -2    3.55    0.96
   4  16  -2    4.81    1.10
  -4 -16   2    3.45    1.25
   3  16  -2    7.74    1.21
   3  16  -2    5.68    1.16
   3  16  -2    5.76    0.87
   3  16  -2    5.27    0.71
  -3 -16   2    5.64    1.03
  -3 -16   2    6.47    1.44
   2  16  -2   10.91    0.92
   2  16  -2   14.34    1.68
   2  16  -2   10.72    1.13
  -2 -16   2   10.15    1.25
  -2 -16   2   10.46    1.57
   1  16  -2    5.38    0.82
   1  16  -2    5.43    1.18
   1  16  -2    6.32    0.96
  -1 -16   2    6.66    1.25
  -1 -16   2    5.16    0.98
   0  16  -2    1.15    0.97
   0  16  -2    1.74    0.73
   0  16  -2    1.49    0.69
   0 -16   2    0.77    0.91
   0 -16   2    0.87    0.68
   0 -16   2    1.16    0.66
  -1  16  -2    2.67    0.80
  -1  16  -2    3.14    0.69
  -1  16  -2    2.26    1.04
  -1  16  -2    1.87    0.77
   1 -16   2    1.45    0.66
   1 -16   2    3.34    1.06
   1 -16   2    2.05    0.74
  -2  16  -2   -0.78    0.62
  -2  16  -2    0.48    0.64
  -2  16  -2   -0.42    0.65
  -2  16  -2    1.33    0.91
   2 -16   2    0.08    0.79
   2 -16   2    0.74    0.92
   2 -16   2   -0.12    0.59
   2 -16   2    0.31    0.62
  -3  16  -2    1.27    0.97
  -3  16  -2    0.59    0.82
  -3  16  -2    0.41    0.69
  -3  16  -2    0.13    0.70
   3 -16   2    0.27    0.67
   3 -16   2    0.24    0.85
   3 -16   2    0.19    0.65
  -4  16  -2    9.21    1.24
  -4  16  -2    6.93    1.30
  -4  16  -2    8.10    1.32
  -4  16  -2    8.75    1.31
   4 -16   2    6.92    1.09
   4 -16   2   10.05    1.53
   4 -16   2    6.29    1.18
  -5  16  -2    6.76    1.14
  -5  16  -2    8.39    1.52
  -5  16  -2    6.35    1.26
   5 -16   2    7.51    1.35
   5 -16   2    8.81    1.64
   5 -16   2    8.87    1.26
  -6  16  -2    3.03    1.22
  -6  16  -2    2.85    1.09
  -6  16  -2    1.71    1.06
   6 -16   2    4.15    1.43
   6 -16   2    5.92    1.36
   6 -16   2    3.39    0.97
   6  15  -2    1.69    0.78
   6  15  -2    3.85    1.01
  -6 -15   2    0.51    1.12
   5  15  -2    3.64    0.95
   5  15  -2    5.23    1.01
  -5 -15   2    3.27    1.34
   4  15  -2    8.83    1.25
   4  15  -2   10.02    1.37
   4  15  -2    9.68    0.93
  -4 -15   2    7.00    1.44
   3  15  -2    0.62    0.52
   3  15  -2   -0.33    0.37
   3  15  -2   -0.57    0.72
   3  15  -2    0.39    0.66
   3  15  -2    0.15    0.35
  -3 -15   2    0.43    0.95
  -3 -15   2    0.13    0.65
   2  15  -2    1.83    0.66
   2  15  -2    0.85    0.86
   2  15  -2    0.70    0.45
  -2 -15   2    3.05    1.04
  -2 -15   2    1.79    0.75
   1  15  -2    0.93    0.56
   1  15  -2    0.43    0.85
   1  15  -2   -0.19    0.59
  -1 -15   2    0.38    0.65
  -1 -15   2    0.13    0.80
  -1 -15   2   -0.30    0.48
   0  15  -2    4.67    0.89
   0  15  -2    3.62    1.08
   0  15  -2    4.72    0.57
   0  15  -2    3.78    0.77
   0 -15   2    5.59    0.86
   0 -15   2    5.63    1.15
   0 -15   2    4.17    0.86
  -1  15  -2   24.80    1.61
  -1  15  -2   26.36    1.42
  -1  15  -2   23.14    1.60
  -1  15  -2   25.59    1.92
   1 -15   2   25.57    1.63
   1 -15   2   21.85    1.87
   1 -15   2   26.67    1.71
   1 -15   2   20.89    1.48
  -2  15  -2   12.03    1.25
  -2  15  -2   12.07    1.32
  -2  15  -2   14.76    1.59
  -2  15  -2   12.18    1.20
   2 -15   2   14.23    1.34
   2 -15   2   12.73    1.47
   2 -15   2    9.62    1.16
   2 -15   2   12.54    1.60
  -3  15  -2    9.00    1.25
  -3  15  -2    7.39    1.07
  -3  15  -2   10.11    1.37
  -3  15  -2    7.59    1.14
   3 -15   2    9.30    1.36
   3 -15   2    6.84    1.04
   3 -15   2    8.70    1.23
  -4  15  -2   11.36    1.23
  -4  15  -2   11.58    1.36
  -4  15  -2    7.82    1.27
  -4  15  -2    8.44    1.27
   4 -15   2    7.30    1.09
   4 -15   2   11.71    1.58
   4 -15   2   11.54    1.45
  -5  15  -2    3.39    1.04
  -5  15  -2    1.15    0.76
  -5  15  -2    1.21    0.98
   5 -15   2    2.64    1.03
   5 -15   2    1.67    0.83
   5 -15   2    1.99    1.06
  -6  15  -2    0.22    0.97
  -6  15  -2   -0.54    0.71
  -6  15  -2    0.95    0.96
  -6  15  -2    0.10    0.86
   6 -15   2    0.19    0.78
   6 -15   2    0.26    0.88
   6 -15   2    0.33    1.15
   7  14  -2    4.01    1.05
  -7 -14   2    3.57    1.32
   6  14  -2    6.53    1.13
   6  14  -2    5.33    1.01
  -6 -14   2    5.24    1.34
   5  14  -2   10.35    1.30
   5  14  -2   10.43    1.34
  -5 -14   2    9.17    1.54
   4  14  -2    1.80    0.87
   4  14  -2    1.66    0.78
   4  14  -2    2.34    0.56
  -4 -14   2    0.70    0.98
   3  14  -2    3.04    0.53
   3  14  -2    3.54    0.69
   3  14  -2    3.91    0.91
   3  14  -2    2.69    0.47
   3  14  -2    4.59    1.02
  -3 -14   2    2.36    0.74
  -3 -14   2    0.89    0.96
   2  14  -2    0.09    0.39
   2  14  -2   -0.38    0.56
   2  14  -2    1.12    0.75
   2  14  -2    1.38    0.85
  -2 -14   2   -0.47    0.86
  -2 -14   2    0.88    0.65
   1  14  -2   17.40    1.27
   1  14  -2   18.45    1.45
   1  14  -2   16.77    1.15
   1  14  -2   14.99    1.59
  -1 -14   2   15.28    1.41
  -1 -14   2   14.16    1.58
  -1 -14   2   14.47    1.13
   0  14  -2   24.19    1.48
   0  14  -2   25.86    1.89
   0  14  -2   26.26    1.22
   0  14  -2   25.58    1.59
   0 -14   2   26.80    1.90
   0 -14   2   24.33    1.59
   0 -14   2   25.23    1.52
  -1  14  -2   18.95    1.63
  -1  14  -2   17.25    1.36
  -1  14  -2   19.26    1.38
  -1  14  -2   18.03    1.16
   1 -14   2   17.58    1.40
   1 -14   2   16.34    1.32
   1 -14   2   17.62    1.70
   1 -14   2   16.46    1.25
  -2  14  -2    0.27    0.60
  -2  14  -2   -0.10    0.81
  -2  14  -2   -0.69    0.60
  -2  14  -2    0.00    0.63
   2 -14   2   -0.31    0.53
   2 -14   2    0.02    0.40
   2 -14   2    0.08    0.56
   2 -14   2   -0.55    0.66
  -3  14  -2    5.46    1.03
  -3  14  -2    3.38    0.84
  -3  14  -2    5.61    1.02
  -3  14  -2    5.34    1.06
   3 -14   2    5.86    0.88
   3 -14   2    7.00    1.24
   3 -14   2    3.57    0.83
   3 -14   2    5.33    0.99
  -4  14  -2    0.15    0.74
  -4  14  -2    0.75    0.72
  -4  14  -2    0.46    0.61
  -4  14  -2    0.45    0.84
   4 -14   2   -0.05    0.57
   4 -14   2    0.30    0.85
   4 -14   2   -0.10    0.62
   4 -14   2    0.02    0.81
  -5  14  -2    1.46    0.87
  -5  14  -2    2.91    0.78
  -5  14  -2    0.91    0.87
   5 -14   2    1.93    1.13
   5 -14   2    0.15    0.65
   5 -14   2    1.64    0.97
  -6  14  -2    0.57    0.77
  -6  14  -2    0.93    1.08
  -6  14  -2   -0.66    0.77
   6 -14   2    0.39    0.65
   6 -14   2    0.74    0.93
   6 -14   2    0.77    1.06
   7  13  -2    1.77    0.96
   7  13  -2    3.56    1.20
  -7 -13   2    3.59    1.29
   6  13  -2   14.48    1.46
   6  13  -2   13.73    1.44
  -6 -13   2   11.25    1.64
   5  13  -2   27.88    1.90
   5  13  -2   25.66    1.84
  -5 -13   2   30.34    2.27
   4  13  -2   46.66    1.96
   4  13  -2   46.28    2.49
   4  13  -2   44.11    1.74
   4  13  -2   47.29    2.54
  -4 -13   2   43.40    2.80
   3  13  -2    0.59    0.76
   3  13  -2    0.63    0.32
   3  13  -2   -0.14    0.48
   3  13  -2    1.09    0.40
   3  13  -2    0.64    0.24
   3  13  -2   -0.36    0.71
   3  13  -2    0.28    0.68
  -3 -13   2    0.32    0.83
   2  13  -2   13.79    1.47
   2  13  -2   12.56    0.88
   2  13  -2   13.97    1.14
   2  13  -2   11.10    0.80
   2  13  -2   10.59    1.20
  -2 -13   2   14.72    1.63
  -2 -13   2   12.04    1.25
   1  13  -2   13.18    1.45
   1  13  -2   12.14    1.12
   1  13  -2   12.13    1.22
   1  13  -2   13.93    1.01
  -1 -13   2   12.05    1.02
  -1 -13   2   13.87    1.50
  -1 -13   2   12.94    0.80
  -1 -13   2   12.39    1.21
   0  13  -2   35.21    1.76
   0  13  -2   37.02    1.52
   0  13  -2   33.39    1.81
   0  13  -2   34.61    1.93
   0  13  -2   33.84    2.13
   0 -13   2   37.64    1.89
   0 -13   2   37.35    2.16
   0 -13   2   36.39    1.78
   0 -13   2   34.17    1.70
  -1  13  -2   44.22    2.16
  -1  13  -2   45.69    2.18
  -1  13  -2   43.77    2.52
  -1  13  -2   45.17    2.01
   1 -13   2   44.50    2.11
   1 -13   2   44.85    2.25
   1 -13   2   48.40    2.18
   1 -13   2   43.32    2.45
  -2  13  -2   49.39    2.31
  -2  13  -2   46.95    2.35
  -2  13  -2   47.35    2.58
  -2  13  -2   47.95    2.28
   2 -13   2   48.90    2.37
   2 -13   2   49.67    2.42
   2 -13   2   48.39    2.49
   2 -13   2   50.30    2.31
  -3  13  -2   27.26    1.76
  -3  13  -2   25.57    1.76
  -3  13  -2   26.95    1.79
  -3  13  -2   27.37    1.65
   3 -13   2   28.14    1.85
   3 -13   2   26.47    1.79
   3 -13   2   25.51    1.68
   3 -13   2   27.77    1.92
  -4  13  -2   25.00    1.80
  -4  13  -2   22.79    1.54
  -4  13  -2   26.98    1.74
  -4  13  -2   25.89    1.92
   4 -13   2   22.95    1.59
   4 -13   2   25.24    1.85
   4 -13   2   28.89    2.05
  -5  13  -2   -0.29    0.71
  -5  13  -2    2.18    0.92
  -5  13  -2    1.63    0.71
  -5  13  -2    2.16    0.72
   5 -13   2    1.30    0.84
   5 -13   2    1.41    1.00
   5 -13   2    0.60    0.72
  -6  13  -2    1.13    1.00
  -6  13  -2    1.31    0.73
  -6  13  -2   -0.23    0.80
   6 -13   2   -0.51    0.85
   6 -13   2    0.31    0.89
   6 -13   2   -0.30    0.65
  -7  13  -2    0.10    0.82
  -7  13  -2    0.23    1.02
  -7  13  -2   -0.16    0.78
   7 -13   2   -0.28    0.93
   7 -13   2    2.71    1.29
   7  12  -2    1.00    0.79
   7  12  -2    2.58    1.06
  -7 -12   2    0.69    1.03
   6  12  -2    1.39    0.70
   6  12  -2    0.14    0.61
   6  12  -2    0.24    0.61
  -6 -12   2    1.14    1.00
   5  12  -2    2.43    0.49
   5  12  -2    3.02    0.80
   5  12  -2    3.97    0.91
  -5 -12   2    3.74    1.17
   4  12  -2   21.30    1.64
   4  12  -2   18.76    1.48
   4  12  -2   19.14    0.89
   4  12  -2   19.48    1.08
  -4 -12   2   20.55    1.92
   3  12  -2   23.12    1.62
   3  12  -2   24.02    1.66
   3  12  -2   25.80    1.21
   3  12  -2   24.86    1.10
   3  12  -2   24.40    1.18
   3  12  -2   26.22    1.35
   3  12  -2   23.43    1.68
  -3 -12   2   23.56    1.88
   2  12  -2   32.62    1.83
   2  12  -2   30.43    1.89
   2  12  -2   32.46    1.38
   2  12  -2   25.62    1.34
   2  12  -2   31.05    1.53
  -2 -12   2   27.73    1.95
  -2 -12   2   30.20    1.31
  -2 -12   2   28.76    1.13
  -2 -12   2   29.82    1.72
  -2 -12   2   28.92    1.24
   1  12  -2   40.54    2.27
   1  12  -2   40.90    1.91
   1  12  -2   42.72    1.83
   1  12  -2   43.84    2.13
   1  12  -2   40.77    1.79
  -1 -12   2   42.44    1.62
  -1 -12   2   41.40    2.28
  -1 -12   2   38.24    1.88
  -1 -12   2   39.29    2.02
   0  12  -2  107.34    3.75
   0  12  -2  107.99    3.98
   0  12  -2  103.72    4.55
   0  12  -2  110.08    3.99
   0  12  -2  113.38    4.26
   0 -12   2  103.36    3.97
   0 -12   2  109.43    4.40
   0 -12   2  105.91    4.02
   0 -12   2  106.61    3.72
  -1  12  -2   11.20    0.94
  -1  12  -2    8.68    0.95
  -1  12  -2    9.25    1.18
  -1  12  -2    6.10    0.87
   1 -12   2    8.60    0.94
   1 -12   2    8.69    0.91
   1 -12   2    9.29    1.06
   1 -12   2    7.40    1.12
  -2  12  -2   13.13    1.18
  -2  12  -2   11.58    1.15
  -2  12  -2   10.72    1.05
  -2  12  -2   11.21    1.32
   2 -12   2   10.85    1.25
   2 -12   2   10.60    1.07
   2 -12   2   10.51    0.95
   2 -12   2   12.09    1.16
  -3  12  -2   11.58    1.10
  -3  12  -2   13.13    1.36
  -3  12  -2    9.93    1.21
  -3  12  -2   11.08    1.20
   3 -12   2   12.02    1.15
   3 -12   2   16.33    1.51
   3 -12   2   11.42    1.27
  -4  12  -2    8.91    1.16
  -4  12  -2    9.22    1.10
  -4  12  -2    9.85    1.30
  -4  12  -2    7.79    0.97
   4 -12   2    9.68    1.11
   4 -12   2    7.30    1.27
   4 -12   2    9.13    1.25
  -5  12  -2   19.92    1.94
  -5  12  -2   19.45    1.45
  -5  12  -2   19.54    1.75
  -5  12  -2   19.70    1.37
   5 -12   2   20.92    1.78
   5 -12   2   20.10    1.48
   5 -12   2   18.46    1.97
  -6  12  -2   12.95    1.31
  -6  12  -2   11.98    1.76
  -6  12  -2   11.21    1.40
   6 -12   2   10.51    1.56
   6 -12   2   14.68    1.81
   6 -12   2    9.31    1.18
  -7  12  -2    8.95    1.39
  -7  12  -2   10.60    1.38
  -7  12  -2   11.89    1.83
   7 -12   2   11.93    1.76
   7 -12   2   13.99    1.95
  -8 -11   2    0.31    1.05
   7  11  -2    5.02    1.24
   7  11  -2    6.93    1.18
  -7 -11   2    5.57    1.31
   6  11  -2   13.10    1.37
   6  11  -2   14.15    1.74
   6  11  -2   14.45    1.25
   6  11  -2   15.08    1.40
  -6 -11   2   12.56    1.59
   5  11  -2   61.27    2.30
   5  11  -2   68.91    2.96
   5  11  -2   61.41    2.98
  -5 -11   2   60.18    3.20
   4  11  -2   37.67    1.43
   4  11  -2   38.98    1.64
   4  11  -2   40.02    2.13
   4  11  -2   41.24    2.18
  -4 -11   2   39.93    2.39
  -4 -11   2   37.25    1.76
   3  11  -2   27.08    1.32
   3  11  -2   24.96    1.65
   3  11  -2   29.62    1.73
   3  11  -2   25.96    1.10
   3  11  -2   27.73    1.65
   3  11  -2   25.19    1.24
   3  11  -2   23.72    1.16
  -3 -11   2   27.26    1.39
  -3 -11   2   26.43    1.90
  -3 -11   2   25.82    0.95
   2  11  -2   37.37    2.00
   2  11  -2   39.95    2.13
   2  11  -2   37.84    1.63
   2  11  -2   38.31    1.72
   2  11  -2   36.88    1.57
  -2 -11   2   42.52    2.00
  -2 -11   2   39.28    1.50
  -2 -11   2   38.84    1.41
  -2 -11   2   38.31    1.45
  -2 -11   2   35.65    2.17
   1  11  -2   50.08    2.10
   1  11  -2   51.56    2.51
   1  11  -2   47.99    2.02
   1  11  -2   48.49    1.99
   1  11  -2   48.60    2.30
  -1 -11   2   55.88    2.53
  -1 -11   2   48.83    2.21
  -1 -11   2   50.90    1.85
  -1 -11   2   46.32    2.12
  -1 -11   2   48.52    1.87
   0  11  -2   -0.54    0.48
   0  11  -2    0.29    0.30
   0  11  -2    0.04    0.39
   0  11  -2   -0.09    0.59
   0  11  -2    0.33    0.50
   0 -11   2    0.16    0.44
   0 -11   2    0.23    0.33
   0 -11   2    0.79    0.67
   0 -11   2    0.38    0.46
  -1  11  -2   39.36    1.93
  -1  11  -2   44.13    1.96
  -1  11  -2   38.55    2.19
  -1  11  -2   43.55    1.86
   1 -11   2   43.49    1.93
   1 -11   2   42.51    1.92
   1 -11   2   44.05    2.22
   1 -11   2   42.77    2.00
   1 -11   2   41.15    2.04
  -2  11  -2   30.18    1.61
  -2  11  -2   30.06    1.79
  -2  11  -2   29.23    1.67
  -2  11  -2   32.05    1.63
   2 -11   2   30.66    1.75
   2 -11   2   28.25    1.77
   2 -11   2   29.39    1.59
   2 -11   2   33.36    1.76
  -3  11  -2   24.36    1.60
  -3  11  -2   26.03    1.67
  -3  11  -2   24.73    1.48
  -3  11  -2   25.56    1.70
   3 -11   2   27.59    1.81
   3 -11   2   26.88    1.71
   3 -11   2   26.44    1.51
  -4  11  -2   -0.58    0.57
  -4  11  -2   -0.27    0.67
  -4  11  -2   -0.60    0.63
  -4  11  -2    0.00    0.55
   4 -11   2    0.51    0.77
   4 -11   2   -0.16    0.66
   4 -11   2   -0.31    0.56
  -5  11  -2    0.42    0.73
  -5  11  -2    0.86    0.58
  -5  11  -2    1.00    0.55
  -5  11  -2   -1.16    0.69
   5 -11   2    0.09    0.81
   5 -11   2    1.49    0.83
   5 -11   2   -0.44    0.49
  -6  11  -2    0.17    0.68
  -6  11  -2   -0.20    0.72
  -6  11  -2    0.88    0.92
  -6  11  -2    0.48    0.65
   6 -11   2    0.42    0.81
   6 -11   2    0.07    0.62
   6 -11   2    0.46    0.86
   6 -11   2    0.06    0.87
  -7  11  -2    1.52    0.87
  -7  11  -2    0.40    1.02
  -7  11  -2    0.45    0.81
   7 -11   2    0.82    0.84
   7 -11   2    2.55    1.07
   7 -11   2    1.54    1.01
   8  10  -2    2.34    1.00
  -8 -10   2    2.75    1.27
   7  10  -2    3.50    1.10
   7  10  -2    4.03    0.99
   7  10  -2    4.52    1.01
  -7 -10   2    2.94    1.17
   6  10  -2    0.91    0.82
   6  10  -2    0.34    0.56
   6  10  -2   -0.48    0.54
   6  10  -2    1.60    0.69
  -6 -10   2    0.59    0.87
   5  10  -2    5.76    0.95
   5  10  -2    8.83    1.07
  -5 -10   2    4.00    1.05
   4  10  -2    7.44    0.42
   4  10  -2    7.71    1.04
   4  10  -2    6.97    0.62
   4  10  -2    6.10    0.95
  -4 -10   2    7.83    1.19
  -4 -10   2    8.26    0.75
  -4 -10   2    7.81    0.53
   3  10  -2   34.66    1.85
   3  10  -2   34.96    1.41
   3  10  -2   33.28    1.54
   3  10  -2   38.00    1.99
   3  10  -2   35.05    1.52
   3  10  -2   35.20    1.33
   3  10  -2   34.62    1.90
  -3 -10   2   37.90    2.16
  -3 -10   2   34.19    1.26
  -3 -10   2   33.70    1.57
   2  10  -2   38.99    2.05
   2  10  -2   39.96    1.55
   2  10  -2   39.94    1.64
   2  10  -2   38.37    1.67
   2  10  -2   38.34    1.94
  -2 -10   2   37.99    1.72
  -2 -10   2   38.57    1.42
  -2 -10   2   35.66    2.09
  -2 -10   2   40.11    1.89
  -2 -10   2   39.69    1.45
   1  10  -2   11.83    1.03
   1  10  -2   11.24    1.14
   1  10  -2   10.49    0.77
   1  10  -2   12.36    0.89
   1  10  -2   10.78    0.74
  -1 -10   2   11.74    1.02
  -1 -10   2   10.63    0.89
  -1 -10   2   11.87    0.87
  -1 -10   2   11.37    0.68
  -1 -10   2   12.08    0.70
  -1 -10   2   11.64    1.18
  -1 -10   2   11.04    0.68
   0  10  -2   92.53    3.48
   0  10  -2   95.79    3.34
   0  10  -2   95.02    3.66
   0  10  -2   97.38    4.03
   0  10  -2   96.08    3.70
   0  10  -2   94.16    3.49
   0 -10   2   96.48    3.58
   0 -10   2   96.68    3.52
   0 -10   2  103.37    3.91
   0 -10   2   96.74    3.32
  -1  10  -2   61.73    2.74
  -1  10  -2   56.88    2.36
  -1  10  -2   56.75    2.40
  -1  10  -2   57.64    2.32
   1 -10   2   58.67    2.65
   1 -10   2   58.97    2.43
   1 -10   2   57.46    2.35
   1 -10   2   61.32    2.53
  -2  10  -2    3.95    0.76
  -2  10  -2    5.01    0.79
  -2  10  -2    3.63    0.63
  -2  10  -2    2.24    0.63
   2 -10   2    3.62    0.71
   2 -10   2    3.90    0.65
   2 -10   2    4.10    0.66
   2 -10   2    4.43    0.74
  -3  10  -2    8.13    1.05
  -3  10  -2    7.18    0.94
  -3  10  -2    8.91    0.93
  -3  10  -2    8.63    0.99
   3 -10   2   10.96    1.23
   3 -10   2    9.91    1.13
   3 -10   2    7.45    0.89
  -4  10  -2   29.64    1.99
  -4  10  -2   29.55    1.67
  -4  10  -2   34.57    1.91
  -4  10  -2   29.29    1.59
   4 -10   2   32.28    1.96
   4 -10   2   31.25    1.89
   4 -10   2   29.93    1.68
  -5  10  -2   28.71    1.59
  -5  10  -2   31.44    1.93
  -5  10  -2   30.57    2.07
  -5  10  -2   30.38    1.60
   5 -10   2   26.39    1.86
   5 -10   2   24.96    1.93
   5 -10   2   28.63    2.06
   5 -10   2   26.89    1.63
  -6  10  -2   13.78    1.74
  -6  10  -2   12.23    1.40
  -6  10  -2   15.66    1.50
  -6  10  -2   15.51    1.32
   6 -10   2   13.77    1.29
   6 -10   2   15.93    1.74
   6 -10   2   18.34    1.87
   6 -10   2   18.29    1.66
  -7  10  -2   10.24    1.71
  -7  10  -2    9.56    1.29
  -7  10  -2   12.49    1.49
   7 -10   2   11.32    1.63
   7 -10   2    7.72    1.06
   7 -10   2   11.05    1.42
   7 -10   2   10.43    1.62
  -8  10  -2    7.42    1.66
   8 -10   2    8.50    1.60
   8   9  -2    1.58    0.93
   8   9  -2    3.96    1.19
   7   9  -2   10.86    1.30
   7   9  -2   10.81    1.31
   7   9  -2    9.24    1.48
   7   9  -2    9.43    1.06
  -7  -9   2    9.73    1.48
   6   9  -2    5.73    1.19
   6   9  -2    7.74    1.05
   6   9  -2    6.72    0.89
   6   9  -2    7.16    0.92
  -6  -9   2    6.56    1.21
   5   9  -2    3.21    0.74
   5   9  -2    2.92    0.76
  -5  -9   2    1.02    0.84
  -5  -9   2    2.75    0.47
   4   9  -2    0.80    0.35
   4   9  -2    1.14    0.65
   4   9  -2    2.60    0.73
  -4  -9   2    0.88    0.34
  -4  -9   2    0.25    0.30
  -4  -9   2    0.79    0.36
  -4  -9   2    0.87    0.73
   3   9  -2   10.49    0.57
   3   9  -2   11.24    1.14
   3   9  -2   12.57    1.17
   3   9  -2   10.44    0.64
   3   9  -2   12.44    0.77
   3   9  -2   11.08    0.83
   3   9  -2   13.10    1.06
  -3  -9   2   11.65    0.62
  -3  -9   2   11.64    0.82
  -3  -9   2   12.96    1.33
   2   9  -2   15.81    1.18
   2   9  -2   16.65    1.16
   2   9  -2   17.57    0.94
   2   9  -2   16.25    0.89
   2   9  -2   16.88    0.82
  -2  -9   2   16.48    0.75
  -2  -9   2   17.47    1.31
  -2  -9   2   18.15    1.16
  -2  -9   2   15.94    0.71
  -2  -9   2   15.21    0.92
   1   9  -2   12.45    0.98
   1   9  -2   12.75    0.81
   1   9  -2   12.76    1.08
   1   9  -2   15.16    0.83
   1   9  -2   12.00    0.86
   1   9  -2   14.64    1.09
  -1  -9   2   14.73    1.15
  -1  -9   2   15.63    0.73
  -1  -9   2   13.71    0.87
  -1  -9   2   12.83    0.99
  -1  -9   2   13.71    0.71
  -1  -9   2   12.83    0.73
  -1  -9   2   15.63    0.98
   0   9  -2  172.53    6.54
   0   9  -2  173.01    5.78
   0   9  -2  172.87    5.95
   0   9  -2  172.16    5.68
   0   9  -2  164.18    5.76
   0   9  -2  170.23    6.07
   0   9  -2  171.45    5.73
   0  -9   2  175.25    5.75
   0  -9   2  169.75    6.19
   0  -9   2  171.58    5.37
   0  -9   2  166.85    5.90
   0  -9   2  173.73    5.54
   0  -9   2  168.86    5.74
   0  -9   2  171.01    5.96
  -1   9  -2   96.61    3.67
  -1   9  -2  104.07    3.65
  -1   9  -2  100.65    3.63
  -1   9  -2   98.58    3.62
  -1   9  -2   99.70    4.12
   1  -9   2  101.75    4.38
   1  -9   2  106.32    3.79
   1  -9   2  107.09    3.64
   1  -9   2  102.71    3.56
   1  -9   2   96.42    3.78
  -2   9  -2   87.10    3.66
  -2   9  -2   84.79    3.25
  -2   9  -2   91.42    3.41
  -2   9  -2   92.71    3.45
  -2   9  -2   84.69    3.20
   2  -9   2   85.21    3.24
   2  -9   2   96.63    3.56
   2  -9   2   88.58    3.49
  -3   9  -2  117.34    4.15
  -3   9  -2  113.34    4.32
  -3   9  -2  115.72    4.48
  -3   9  -2  113.79    4.59
   3  -9   2  115.85    4.14
   3  -9   2  121.21    4.53
   3  -9   2  117.19    4.54
  -4   9  -2   19.71    1.65
  -4   9  -2   19.57    1.40
  -4   9  -2   21.86    1.32
  -4   9  -2   21.81    1.32
   4  -9   2   21.53    1.53
   4  -9   2   19.24    1.57
   4  -9   2   19.89    1.32
   4  -9   2   20.79    1.59
  -5   9  -2    0.91    0.46
  -5   9  -2    0.84    0.58
  -5   9  -2    1.23    0.69
  -5   9  -2    1.03    0.82
   5  -9   2    0.23    0.71
   5  -9   2    0.93    0.58
   5  -9   2    0.09    0.72
   5  -9   2    0.50    0.71
  -6   9  -2   -0.07    0.59
  -6   9  -2    0.50    0.86
  -6   9  -2    0.03    0.53
  -6   9  -2    0.27    0.66
   6  -9   2   -1.11    0.71
   6  -9   2    0.25    0.53
   6  -9   2    0.02    0.81
   6  -9   2    0.69    0.74
  -7   9  -2    0.80    0.72
  -7   9  -2    1.25    0.96
  -7   9  -2    0.06    0.70
   7  -9   2    1.56    1.00
   7  -9   2    0.24    0.78
   7  -9   2    0.30    0.59
   7  -9   2    1.16    0.93
  -8   9  -2   -0.09    1.06
  -8   9  -2    1.55    0.90
   8  -9   2    1.75    1.16
   8  -9   2    1.00    1.09
   8  -9   2    0.19    0.83
   8   8  -2    7.97    1.28
   8   8  -2    6.09    1.37
   8   8  -2    7.33    1.19
   7   8  -2   21.75    1.69
   7   8  -2   20.25    2.06
   7   8  -2   20.51    1.59
   7   8  -2   19.02    1.34
  -7  -8   2   21.03    1.99
   6   8  -2    7.79    1.25
   6   8  -2    7.20    0.90
   6   8  -2    6.94    1.06
   6   8  -2    7.51    0.89
  -6  -8   2    7.94    0.99
  -6  -8   2    5.43    1.09
  -6  -8   2    7.89    0.81
   5   8  -2    5.02    0.68
   5   8  -2    7.99    0.93
   5   8  -2    5.76    0.92
   5   8  -2    4.56    0.33
   5   8  -2    5.24    0.57
   5   8  -2    6.09    0.86
  -5  -8   2    4.10    0.96
  -5  -8   2    7.02    0.78
  -5  -8   2    5.55    0.63
   4   8  -2    2.38    0.37
   4   8  -2    2.96    0.71
   4   8  -2    2.80    0.70
  -4  -8   2    2.31    0.81
  -4  -8   2    1.82    0.41
  -4  -8   2    2.01    0.40
   3   8  -2   12.24    0.85
   3   8  -2   11.32    1.00
   3   8  -2   11.29    0.59
   3   8  -2   12.21    0.51
   3   8  -2   12.08    0.98
   3   8  -2   10.64    0.70
   3   8  -2   11.60    1.09
  -3  -8   2   10.57    0.63
  -3  -8   2   11.26    0.74
  -3  -8   2   13.55    1.30
   2   8  -2   27.37    1.52
   2   8  -2   25.38    1.44
   2   8  -2   27.82    1.22
   2   8  -2   29.98    1.15
   2   8  -2   29.62    1.43
   2   8  -2   28.08    1.25
  -2  -8   2   27.03    1.00
  -2  -8   2   28.19    1.26
  -2  -8   2   26.91    0.87
  -2  -8   2   28.15    1.02
  -2  -8   2   29.61    1.45
  -2  -8   2   25.86    1.59
  -2  -8   2   28.56    1.55
   1   8  -2   12.12    0.92
   1   8  -2   12.07    0.97
   1   8  -2   11.63    0.80
   1   8  -2   12.01    0.89
   1   8  -2   12.71    0.64
   1   8  -2   11.87    1.01
   1   8  -2   13.14    0.75
   1   8  -2   11.96    0.76
  -1  -8   2   12.58    1.06
  -1  -8   2   11.37    0.99
  -1  -8   2   13.01    0.65
  -1  -8   2   13.17    0.96
  -1  -8   2   12.02    0.79
  -1  -8   2   12.43    0.66
  -1  -8   2   13.00    0.89
   0   8  -2   27.70    1.28
   0   8  -2   28.14    1.14
   0   8  -2   29.57    1.33
   0   8  -2   28.86    1.51
   0   8  -2   27.88    1.32
   0   8  -2   26.79    1.53
   0   8  -2   27.89    1.38
   0   8  -2   26.42    1.41
   0  -8   2   25.61    1.15
   0  -8   2   27.54    1.13
   0  -8   2   29.26    1.55
   0  -8   2   26.58    1.33
   0  -8   2   27.69    1.33
   0  -8   2   28.78    1.23
   0  -8   2   28.77    1.52
   0  -8   2   26.57    1.37
   0  -8   2   25.46    1.27
  -1   8  -2    7.29    0.86
  -1   8  -2    9.08    0.78
  -1   8  -2    8.51    0.79
  -1   8  -2   10.26    0.74
  -1   8  -2    9.23    0.79
   1  -8   2    8.89    0.89
   1  -8   2    8.16    0.75
   1  -8   2    9.19    0.72
   1  -8   2    8.62    0.68
   1  -8   2    9.98    0.78
   1  -8   2    8.92    0.83
   1  -8   2    8.16    0.80
  -2   8  -2    0.23    0.33
  -2   8  -2    0.12    0.44
  -2   8  -2   -0.02    0.44
  -2   8  -2   -0.17    0.42
  -2   8  -2   -0.36    0.38
   2  -8   2   -0.20    0.33
   2  -8   2    0.38    0.52
   2  -8   2    0.21    0.46
   2  -8   2    0.19    0.39
  -3   8  -2    4.95    0.71
  -3   8  -2    6.70    0.81
  -3   8  -2    4.37    0.65
  -3   8  -2    5.32    0.85
   3  -8   2    4.98    0.86
   3  -8   2    6.03    0.84
   3  -8   2    5.73    0.87
   3  -8   2    4.67    0.65
  -4   8  -2    0.19    0.64
  -4   8  -2    0.36    0.69
  -4   8  -2    0.73    0.47
  -4   8  -2    0.10    0.46
  -4   8  -2    0.23    0.57
   4  -8   2    0.16    0.45
   4  -8   2    0.09    0.61
   4  -8   2    0.13    0.69
   4  -8   2    0.67    0.73
  -5   8  -2    1.38    0.46
  -5   8  -2    2.35    0.63
  -5   8  -2    1.17    0.82
  -5   8  -2    0.70    0.66
  -5   8  -2    1.38    0.81
   5  -8   2    0.21    0.66
   5  -8   2    1.13    0.75
   5  -8   2    1.43    0.54
   5  -8   2    1.46    0.80
  -6   8  -2   -0.03    0.65
  -6   8  -2   -0.13    0.77
  -6   8  -2    0.37    0.57
  -6   8  -2   -0.41    0.51
   6  -8   2   -0.16    0.72
   6  -8   2   -0.27    0.49
   6  -8   2   -0.77    0.63
   6  -8   2   -0.30    0.72
  -7   8  -2    0.40    0.67
  -7   8  -2    1.01    0.96
  -7   8  -2   -0.11    0.69
   7  -8   2   -0.28    0.86
   7  -8   2   -0.84    0.66
   7  -8   2   -0.09    0.51
   7  -8   2   -0.61    0.76
  -8   8  -2    0.14    0.82
  -8   8  -2    1.24    1.20
   8  -8   2    0.08    0.88
   8  -8   2   -0.28    0.99
   8  -8   2    1.63    1.04
   8   7  -2    2.83    0.90
   8   7  -2   -0.37    0.70
   8   7  -2   -0.59    0.82
   7   7  -2    2.60    0.98
   7   7  -2    0.85    0.58
   7   7  -2    1.98    0.73
   7   7  -2    1.20    0.76
  -7  -7   2    1.42    0.77
  -7  -7   2    1.16    0.86
   6   7  -2    6.18    0.82
   6   7  -2    6.85    0.82
   6   7  -2    7.24    1.00
   6   7  -2    8.64    1.27
  -6  -7   2    6.28    1.12
  -6  -7   2    6.63    0.81
  -6  -7   2    8.44    1.08
   5   7  -2    6.95    0.72
   5   7  -2    9.42    1.25
   5   7  -2    9.65    0.95
   5   7  -2    9.06    1.02
   5   7  -2    7.25    0.65
   5   7  -2    7.42    0.57
   5   7  -2    8.44    0.93
  -5  -7   2    9.52    0.82
  -5  -7   2    8.49    0.92
  -5  -7   2    8.95    1.15
   4   7  -2    6.57    0.82
   4   7  -2    7.31    0.41
   4   7  -2    7.34    0.85
   4   7  -2    6.68    0.50
  -4  -7   2    7.08    0.68
  -4  -7   2    5.71    0.96
  -4  -7   2    5.27    0.57
   3   7  -2   43.21    1.60
   3   7  -2   45.24    2.07
   3   7  -2   48.60    2.04
   3   7  -2   45.31    1.92
   3   7  -2   45.51    2.12
   3   7  -2   45.60    1.69
  -3  -7   2   48.47    2.17
  -3  -7   2   47.18    1.68
  -3  -7   2   44.55    1.72
  -3  -7   2   47.48    1.68
  -3  -7   2   49.53    2.25
   2   7  -2    0.90    0.48
   2   7  -2    1.47    0.40
   2   7  -2    1.18    0.27
   2   7  -2    1.38    0.55
   2   7  -2    1.55    0.29
   2   7  -2    1.35    0.35
   2   7  -2    1.51    0.45
   2   7  -2    1.20    0.59
  -2  -7   2    1.25    0.20
  -2  -7   2    1.50    0.19
  -2  -7   2    0.62    0.43
  -2  -7   2    1.56    0.52
  -2  -7   2    0.93    0.58
  -2  -7   2    1.03    0.13
  -2  -7   2    1.68    0.36
   1   7  -2   13.53    0.78
   1   7  -2   16.14    0.88
   1   7  -2   14.71    0.87
   1   7  -2   16.84    1.05
   1   7  -2   15.45    0.99
   1   7  -2   16.03    0.97
   1   7  -2   14.65    1.10
  -1  -7   2   15.65    0.98
  -1  -7   2   16.26    1.04
  -1  -7   2   13.25    1.05
  -1  -7   2   15.66    0.71
  -1  -7   2   15.67    0.86
  -1  -7   2   14.69    0.68
  -1  -7   2   15.07    0.71
  -1  -7   2   13.82    1.11
   0   7  -2    0.53    0.58
   0   7  -2   -0.12    0.42
   0   7  -2    1.44    0.40
   0   7  -2    1.39    0.52
   0   7  -2    1.57    0.33
   0   7  -2    1.27    0.48
   0   7  -2    0.95    0.43
   0  -7   2    0.74    0.33
   0  -7   2    1.02    0.37
   0  -7   2    0.99    0.32
   0  -7   2    1.11    0.46
   0  -7   2    1.03    0.42
   0  -7   2    1.06    0.51
   0  -7   2    1.87    0.55
   0  -7   2    1.83    0.61
   0  -7   2    1.69    0.58
   0  -7   2    1.42    0.46
  -1   7  -2    4.05    0.70
  -1   7  -2    4.60    0.65
  -1   7  -2    6.10    0.64
  -1   7  -2    5.06    0.63
  -1   7  -2    6.57    0.63
  -1   7  -2    3.98    0.58
   1  -7   2    5.63    0.69
   1  -7   2    4.45    0.70
   1  -7   2    4.40    0.53
   1  -7   2    5.29    0.61
   1  -7   2    4.76    0.64
   1  -7   2    4.54    0.57
   1  -7   2    4.36    0.59
   1  -7   2    4.22    0.59
   1  -7   2    4.59    0.56
  -2   7  -2   30.55    1.39
  -2   7  -2   34.79    1.39
  -2   7  -2   26.79    1.51
  -2   7  -2   31.93    1.50
  -2   7  -2   32.25    1.52
   2  -7   2   29.32    1.38
   2  -7   2   31.74    1.56
   2  -7   2   30.19    1.41
   2  -7   2   28.89    1.34
   2  -7   2   31.08    1.60
  -3   7  -2    8.45    0.75
  -3   7  -2    7.80    0.90
  -3   7  -2    7.92    0.84
  -3   7  -2    8.12    0.75
  -3   7  -2    9.26    1.00
   3  -7   2    9.56    0.82
   3  -7   2    8.95    0.77
   3  -7   2    9.05    0.97
   3  -7   2    9.37    0.92
   3  -7   2    9.67    1.02
  -4   7  -2    3.23    0.86
  -4   7  -2    3.86    0.59
  -4   7  -2    4.32    0.74
  -4   7  -2    3.45    0.60
  -4   7  -2    4.93    0.87
   4  -7   2    4.35    0.87
   4  -7   2    3.77    0.75
   4  -7   2    3.53    0.87
   4  -7   2    4.50    0.62
  -5   7  -2    3.17    0.72
  -5   7  -2    3.04    0.46
  -5   7  -2    2.40    0.57
  -5   7  -2    1.52    0.88
  -5   7  -2    3.10    0.90
   5  -7   2    2.11    0.58
   5  -7   2    2.73    0.74
   5  -7   2    3.87    0.92
   5  -7   2    2.78    0.88
  -6   7  -2    0.53    0.65
  -6   7  -2    2.31    0.69
  -6   7  -2    1.88    0.88
  -6   7  -2    1.15    0.58
  -6   7  -2    1.80    0.98
   6  -7   2    1.66    0.58
   6  -7   2    0.78    0.86
   6  -7   2    1.86    0.85
   6  -7   2    1.80    0.74
  -7   7  -2    0.52    0.66
  -7   7  -2   -0.39    0.62
  -7   7  -2    0.16    0.89
   7  -7   2    1.42    0.92
   7  -7   2    0.92    0.58
   7  -7   2    1.00    0.78
   7  -7   2    1.94    0.91
  -8   7  -2    1.43    1.15
  -8   7  -2    0.40    0.82
   8  -7   2    0.25    0.84
   8  -7   2   -0.72    0.74
   8  -7   2    1.30    1.00
   8   6  -2    2.47    0.84
   8   6  -2   -0.57    0.80
   8   6  -2    0.41    0.79
  -8  -6   2    0.81    0.94
   7   6  -2    4.81    1.13
   7   6  -2    3.67    0.75
   7   6  -2    4.42    0.94
   7   6  -2    4.26    1.03
  -7  -6   2    6.29    1.08
  -7  -6   2    5.93    0.88
   6   6  -2    7.90    0.77
   6   6  -2    5.46    1.11
   6   6  -2    7.33    0.85
   6   6  -2    8.42    1.04
  -6  -6   2    7.45    1.20
  -6  -6   2    5.99    0.99
  -6  -6   2    8.29    0.92
   5   6  -2    0.26    0.44
   5   6  -2   -0.63    0.60
   5   6  -2    0.10    0.25
   5   6  -2    0.37    0.55
   5   6  -2   -0.29    0.28
   5   6  -2   -0.41    0.45
  -5  -6   2   -0.19    0.41
  -5  -6   2    1.45    0.75
  -5  -6   2   -0.28    0.47
   4   6  -2    1.34    0.52
   4   6  -2    1.37    0.53
   4   6  -2    1.12    0.27
  -4  -6   2    2.29    0.48
  -4  -6   2    1.57    0.42
  -4  -6   2    1.10    0.63
   3   6  -2   90.21    2.95
   3   6  -2   90.26    3.46
   3   6  -2   95.55    3.56
   3   6  -2   96.06    3.46
   3   6  -2   96.73    3.74
   3   6  -2   96.24    3.11
   3   6  -2   94.88    3.04
  -3  -6   2   93.81    3.73
  -3  -6   2   91.83    3.13
  -3  -6   2   96.21    3.71
  -3  -6   2   94.63    3.25
  -3  -6   2   95.47    3.14
   2   6  -2    7.08    0.46
   2   6  -2    6.66    0.70
   2   6  -2    7.62    0.75
   2   6  -2    7.02    0.79
   2   6  -2    7.58    0.59
   2   6  -2    8.03    0.67
   2   6  -2    5.18    0.76
   2   6  -2    6.70    0.49
  -2  -6   2    6.74    0.33
  -2  -6   2    8.86    0.94
  -2  -6   2    6.93    0.33
  -2  -6   2    8.26    0.84
  -2  -6   2    6.99    0.55
  -2  -6   2    7.11    0.35
   1   6  -2   88.91    3.02
   1   6  -2   90.38    3.30
   1   6  -2   88.76    3.04
   1   6  -2   86.83    3.52
   1   6  -2   85.33    3.12
   1   6  -2   94.30    3.20
   1   6  -2   89.18    3.18
  -1  -6   2   86.88    3.30
  -1  -6   2   86.38    3.38
  -1  -6   2   89.17    3.24
  -1  -6   2   81.23    3.51
  -1  -6   2   89.54    3.06
  -1  -6   2   96.31    3.19
  -1  -6   2   89.89    2.86
  -1  -6   2   88.70    2.77
   0   6  -2   11.95    0.74
   0   6  -2   12.13    0.83
   0   6  -2   10.96    0.78
   0   6  -2   12.22    0.63
   0   6  -2   12.29    0.81
   0   6  -2   11.48    0.92
   0   6  -2   12.00    0.88
   0  -6   2   11.73    0.86
   0  -6   2   12.68    0.81
   0  -6   2   12.50    0.80
   0  -6   2   12.93    0.67
   0  -6   2   13.06    0.92
   0  -6   2   11.53    0.76
   0  -6   2   10.60    0.78
   0  -6   2   14.12    0.96
  -1   6  -2    1.04    0.45
  -1   6  -2    0.97    0.41
  -1   6  -2    1.54    0.43
  -1   6  -2    0.87    0.40
  -1   6  -2    0.36    0.49
  -1   6  -2    0.81    0.43
  -1   6  -2    0.45    0.41
  -1   6  -2    0.78    0.50
   1  -6   2    0.74    0.41
   1  -6   2    0.61    0.35
   1  -6   2    1.01    0.41
   1  -6   2    0.36    0.39
   1  -6   2    0.59    0.42
   1  -6   2    0.23    0.46
   1  -6   2    1.22    0.55
   1  -6   2    0.28    0.34
   1  -6   2    0.38    0.46
  -2   6  -2  111.94    3.65
  -2   6  -2  109.23    3.86
  -2   6  -2  109.21    3.72
  -2   6  -2  104.94    4.14
  -2   6  -2  114.82    3.99
   2  -6   2  110.27    3.69
   2  -6   2  107.22    3.94
   2  -6   2  104.29    4.14
   2  -6   2  103.35    3.75
   2  -6   2  111.69    3.75
   2  -6   2  103.84    4.00
   2  -6   2  108.33    3.82
   2  -6   2  109.20    3.74
  -3   6  -2    1.63    0.58
  -3   6  -2    2.05    0.52
  -3   6  -2    1.31    0.43
  -3   6  -2    1.85    0.60
  -3   6  -2    2.21    0.47
  -3   6  -2    2.11    0.45
   3  -6   2    1.71    0.41
   3  -6   2    1.72    0.60
   3  -6   2    1.26    0.55
   3  -6   2    1.01    0.50
   3  -6   2    1.39    0.41
  -4   6  -2   10.56    1.00
  -4   6  -2   13.11    1.21
  -4   6  -2   12.02    0.91
  -4   6  -2   12.25    0.91
  -4   6  -2   11.76    0.90
  -4   6  -2   12.49    0.82
  -4   6  -2   12.38    1.29
   4  -6   2   13.95    1.32
   4  -6   2   11.57    1.18
   4  -6   2   12.06    0.82
   4  -6   2   12.78    1.09
   4  -6   2   13.21    0.93
  -5   6  -2   21.71    1.33
  -5   6  -2   25.85    1.83
  -5   6  -2   25.88    1.75
  -5   6  -2   21.46    1.11
  -5   6  -2   27.77    1.52
  -5   6  -2   27.27    1.59
   5  -6   2   28.48    1.57
   5  -6   2   28.86    1.77
   5  -6   2   25.14    1.79
   5  -6   2   27.85    1.38
  -6   6  -2    3.01    0.72
  -6   6  -2    3.18    0.96
  -6   6  -2    2.48    0.72
  -6   6  -2    2.13    0.62
  -6   6  -2    2.63    1.02
   6  -6   2    2.07    0.71
   6  -6   2    3.41    0.64
   6  -6   2    4.57    0.99
   6  -6   2    4.16    1.04
  -7   6  -2    1.58    1.03
  -7   6  -2    3.98    0.89
  -7   6  -2    1.95    0.75
   7  -6   2    4.05    0.93
   7  -6   2    2.74    1.08
   7  -6   2    2.90    0.98
   7  -6   2    3.16    0.69
  -8   6  -2    3.82    1.28
  -8   6  -2    1.23    0.86
   8  -6   2    2.02    0.95
   8  -6   2    1.90    0.84
   8  -6   2    2.96    1.14
   9   5  -2    1.14    0.93
  -9  -5   2    0.01    1.01
   8   5  -2   -0.79    0.82
   8   5  -2   -0.42    0.74
   8   5  -2    1.80    0.88
  -8  -5   2    1.26    0.89
   7   5  -2   -0.89    0.49
   7   5  -2   -0.08    0.74
   7   5  -2    0.09    0.72
   7   5  -2   -0.78    0.61
  -7  -5   2    0.05    0.66
  -7  -5   2    0.31    0.55
   6   5  -2    1.55    0.69
   6   5  -2    0.82    0.77
   6   5  -2    1.11    0.56
   6   5  -2    1.14    0.78
   6   5  -2    1.77    0.43
  -6  -5   2    1.56    0.77
  -6  -5   2    1.14    0.58
  -6  -5   2    1.77    0.72
   5   5  -2    0.26    0.14
   5   5  -2    0.74    0.44
   5   5  -2    0.37    0.15
   5   5  -2    0.23    0.54
   5   5  -2    0.62    0.26
   5   5  -2    0.29    0.33
   5   5  -2    1.26    0.53
   5   5  -2    0.16    0.61
   5   5  -2    0.40    0.15
  -5  -5   2    0.04    0.51
  -5  -5   2    0.32    0.69
  -5  -5   2    0.10    0.44
   4   5  -2    9.09    0.83
   4   5  -2    8.77    1.04
   4   5  -2    7.66    0.56
   4   5  -2    9.34    0.79
   4   5  -2   10.36    0.90
  -4  -5   2    8.62    0.95
  -4  -5   2    9.26    0.84
  -4  -5   2    9.75    0.77
  -4  -5   2    7.59    0.70
   3   5  -2   44.14    1.85
   3   5  -2   44.33    1.96
   3   5  -2   42.30    1.50
   3   5  -2   48.17    1.94
   3   5  -2   43.40    1.53
  -3  -5   2   42.87    1.91
  -3  -5   2   44.29    1.70
  -3  -5   2   41.50    1.98
  -3  -5   2   44.23    1.65
  -3  -5   2   42.52    1.53
  -3  -5   2   41.13    1.82
   2   5  -2   46.39    2.06
   2   5  -2   49.43    1.66
   2   5  -2   47.59    1.70
   2   5  -2   47.51    1.91
   2   5  -2   47.18    1.56
   2   5  -2   48.64    2.10
   2   5  -2   46.20    1.67
   2   5  -2   49.08    1.96
  -2  -5   2   47.42    1.71
  -2  -5   2   49.13    2.11
  -2  -5   2   47.72    1.48
  -2  -5   2   48.99    1.71
  -2  -5   2   46.53    1.56
  -2  -5   2   48.20    1.99
  -2  -5   2   47.27    2.13
  -2  -5   2   47.22    1.65
   1   5  -2  869.92   28.49
   1   5  -2  858.79   30.68
   1   5  -2  873.10   26.92
   1   5  -2  905.38   27.44
   1   5  -2  881.25   27.07
  -1  -5   2  876.23   26.93
  -1  -5   2  886.52   30.72
  -1  -5   2  869.30   28.63
  -1  -5   2  882.11   28.79
  -1  -5   2  874.90   27.08
  -1  -5   2  881.50   25.85
  -1  -5   2  833.54   26.32
  -1  -5   2  886.35   28.53
   0   5  -2  250.96    9.32
   0   5  -2  255.60    8.22
   0   5  -2  257.95    8.20
   0   5  -2  266.31    8.38
   0   5  -2  254.56    8.33
   0   5  -2  242.65    8.48
   0   5  -2  251.62    8.65
   0   5  -2  251.68   10.65
   0  -5   2  267.27    8.18
   0  -5   2  256.68    8.47
   0  -5   2  263.60    8.25
   0  -5   2  256.13    7.79
   0  -5   2  264.24    8.74
   0  -5   2  258.31    8.67
   0  -5   2  279.04    8.77
   0  -5   2  273.84    9.38
  -1   5  -2    7.37    0.69
  -1   5  -2    7.78    0.64
  -1   5  -2    7.62    0.66
  -1   5  -2    8.90    0.65
  -1   5  -2    9.08    0.78
  -1   5  -2    7.91    0.60
  -1   5  -2    8.67    0.64
  -1   5  -2    8.15    0.66
   1  -5   2    6.92    0.65
   1  -5   2    8.43    0.69
   1  -5   2    8.12    0.63
   1  -5   2    8.65    0.59
   1  -5   2    8.62    0.58
   1  -5   2    7.94    0.71
   1  -5   2    8.67    0.65
   1  -5   2    9.26    0.65
   1  -5   2    9.26    0.78
  -2   5  -2    2.60    0.53
  -2   5  -2    3.24    0.53
  -2   5  -2    2.87    0.41
  -2   5  -2    2.08    0.56
  -2   5  -2    2.10    0.55
  -2   5  -2    3.29    0.53
  -2   5  -2    3.09    0.49
   2  -5   2    3.43    0.51
   2  -5   2    3.39    0.40
   2  -5   2    2.70    0.47
   2  -5   2    3.57    0.54
   2  -5   2    2.74    0.47
   2  -5   2    2.63    0.62
   2  -5   2    3.42    0.67
   2  -5   2    2.92    0.60
   2  -5   2    3.26    0.50
  -3   5  -2   15.84    0.94
  -3   5  -2   16.19    0.90
  -3   5  -2   16.79    1.01
  -3   5  -2   18.08    1.16
  -3   5  -2   14.64    1.12
  -3   5  -2   18.02    0.95
   3  -5   2   17.90    0.93
   3  -5   2   14.34    1.10
   3  -5   2   14.80    1.13
   3  -5   2   16.32    0.90
   3  -5   2   17.58    1.04
   3  -5   2   16.20    0.74
  -4   5  -2   10.08    1.14
  -4   5  -2    7.77    0.97
  -4   5  -2   10.00    0.65
  -4   5  -2    8.49    0.74
  -4   5  -2   11.05    0.83
  -4   5  -2   10.52    0.79
  -4   5  -2   10.56    0.96
   4  -5   2   10.33    1.11
   4  -5   2    9.46    0.72
   4  -5   2    9.96    1.04
   4  -5   2   10.83    0.96
   4  -5   2    9.60    0.78
  -5   5  -2   11.73    0.89
  -5   5  -2   13.08    1.28
  -5   5  -2   14.09    1.09
  -5   5  -2   14.63    1.09
  -5   5  -2   11.67    0.93
  -5   5  -2   11.96    1.08
  -5   5  -2   11.13    1.39
   5  -5   2   12.12    0.85
   5  -5   2   12.03    0.91
   5  -5   2   13.06    1.29
   5  -5   2   11.96    1.11
   5  -5   2   13.81    1.42
  -6   5  -2    0.36    0.78
  -6   5  -2    1.40    0.88
  -6   5  -2    0.25    0.45
  -6   5  -2    0.34    0.58
  -6   5  -2    0.73    0.57
   6  -5   2    0.89    0.46
   6  -5   2    0.51    0.79
   6  -5   2    0.68    0.71
   6  -5   2    0.17    0.63
  -7   5  -2    7.26    0.99
  -7   5  -2    6.96    1.08
  -7   5  -2    6.86    1.37
   7  -5   2    7.86    1.24
   7  -5   2    4.39    0.92
   7  -5   2    7.38    0.84
   7  -5   2    8.17    1.32
  -8   5  -2    1.71    1.11
  -8   5  -2    1.38    0.91
   8  -5   2    2.42    0.86
   8  -5   2    2.43    0.98
   8  -5   2    2.83    1.14
   9   4  -2    3.40    1.04
   9   4  -2    3.72    1.09
  -9  -4   2    2.27    1.20
   8   4  -2    0.45    0.88
   8   4  -2    1.44    0.87
   8   4  -2    2.07    0.84
  -8  -4   2    0.88    0.91
  -8  -4   2    0.44    0.76
   7   4  -2    1.39    0.88
   7   4  -2    3.84    0.73
   7   4  -2    2.65    0.85
   7   4  -2    2.88    0.88
  -7  -4   2    2.27    0.74
  -7  -4   2    1.61    0.87
   6   4  -2    3.14    0.89
   6   4  -2    5.24    0.98
   6   4  -2    4.05    0.72
   6   4  -2    4.85    0.88
  -6  -4   2    4.44    0.96
  -6  -4   2    3.95    0.80
   5   4  -2   28.96    1.17
   5   4  -2   29.09    1.05
   5   4  -2   25.64    1.28
   5   4  -2   28.17    1.44
   5   4  -2   29.62    1.04
   5   4  -2   28.74    1.86
   5   4  -2   31.25    1.59
   5   4  -2   30.21    1.36
  -5  -4   2   29.33    1.64
  -5  -4   2   31.53    1.54
  -5  -4   2   26.97    1.69
  -5  -4   2   27.50    1.53
   4   4  -2   11.46    0.46
   4   4  -2   11.47    0.46
   4   4  -2   11.04    0.69
   4   4  -2   11.70    1.11
   4   4  -2   11.29    0.84
   4   4  -2   11.18    0.92
   4   4  -2   11.39    0.78
   4   4  -2   10.07    0.68
  -4  -4   2   10.98    0.86
  -4  -4   2   11.60    0.78
  -4  -4   2   11.62    0.88
  -4  -4   2   12.82    1.07
  -4  -4   2   11.58    0.85
   3   4  -2    0.18    0.36
   3   4  -2    0.25    0.45
   3   4  -2   -0.09    0.42
   3   4  -2   -0.25    0.23
  -3  -4   2    0.11    0.17
  -3  -4   2    0.18    0.31
  -3  -4   2    0.73    0.34
  -3  -4   2    0.04    0.31
  -3  -4   2    0.17    0.49
  -3  -4   2    0.38    0.36
   2   4  -2   57.67    2.27
   2   4  -2   55.67    2.18
   2   4  -2   58.58    1.92
   2   4  -2   57.35    2.35
   2   4  -2   54.57    1.89
   2   4  -2   60.73    2.15
   2   4  -2   61.26    1.94
   2   4  -2   56.30    1.86
  -2  -4   2   54.37    1.96
  -2  -4   2   54.71    2.31
  -2  -4   2   55.86    1.85
  -2  -4   2   53.93    2.29
  -2  -4   2   56.51    2.18
  -2  -4   2   54.15    1.74
  -2  -4   2   55.85    1.87
  -2  -4   2   59.74    1.97
  -2  -4   2   55.37    1.92
   1   4  -2  278.08    8.83
   1   4  -2  282.53    9.31
   1   4  -2  288.97   10.03
   1   4  -2  275.25    8.90
   1   4  -2  276.25    8.91
   1   4  -2  264.72    9.23
   1   4  -2  282.40    8.79
  -1  -4   2  280.29    9.41
  -1  -4   2  289.71    8.90
  -1  -4   2  281.60    8.29
  -1  -4   2  271.68    8.82
  -1  -4   2  274.98    9.32
  -1  -4   2  283.44   10.05
  -1  -4   2  282.66    8.55
  -1  -4   2  288.42    8.82
  -1  -4   2  286.36    9.41
   0   4  -2   61.46    2.94
   0   4  -2   62.53    2.44
   0   4  -2   71.85    2.34
   0   4  -2   66.34    2.34
   0   4  -2   70.87    2.34
   0   4  -2   70.25    2.37
   0   4  -2   64.37    2.46
   0   4  -2   67.71    2.66
   0  -4   2   67.83    2.68
   0  -4   2   68.50    2.44
   0  -4   2   73.46    2.50
   0  -4   2   69.20    2.49
   0  -4   2   71.77    2.34
   0  -4   2   70.19    2.36
   0  -4   2   71.51    2.53
  -1   4  -2  137.73    4.40
  -1   4  -2  134.77    5.02
  -1   4  -2  135.08    4.64
  -1   4  -2  134.03    4.75
  -1   4  -2  138.76    4.47
  -1   4  -2  139.81    4.37
  -1   4  -2  138.52    4.65
  -1   4  -2  136.83    4.56
   1  -4   2  133.45    5.03
   1  -4   2  135.35    4.39
   1  -4   2  133.83    4.43
   1  -4   2  139.17    4.69
   1  -4   2  146.54    4.67
   1  -4   2  136.97    4.75
   1  -4   2  134.84    5.82
   1  -4   2  136.31    4.49
  -2   4  -2    3.15    0.59
  -2   4  -2    4.90    0.53
  -2   4  -2    4.47    0.52
  -2   4  -2    4.02    0.52
  -2   4  -2    4.87    0.59
  -2   4  -2    4.48    0.67
   2  -4   2    4.49    0.53
   2  -4   2    3.73    0.57
   2  -4   2    4.12    0.46
   2  -4   2    4.90    0.43
   2  -4   2    5.59    0.55
   2  -4   2    4.16    0.60
   2  -4   2    4.32    0.69
   2  -4   2    3.77    0.58
  -3   4  -2   17.85    1.09
  -3   4  -2   13.65    0.88
  -3   4  -2   14.66    1.08
  -3   4  -2   16.42    0.88
  -3   4  -2   15.09    0.95
  -3   4  -2   17.34    1.15
  -3   4  -2   16.40    0.85
  -3   4  -2   16.81    0.90
   3  -4   2   16.35    1.10
   3  -4   2   14.56    1.12
   3  -4   2   16.02    0.85
   3  -4   2   16.77    0.87
   3  -4   2   16.22    0.70
   3  -4   2   18.28    1.03
  -4   4  -2   51.80    2.06
  -4   4  -2   48.16    1.95
  -4   4  -2   47.12    1.93
  -4   4  -2   47.14    2.35
  -4   4  -2   50.09    2.10
  -4   4  -2   54.65    2.28
  -4   4  -2   48.45    2.35
  -4   4  -2   47.89    1.88
   4  -4   2   50.69    2.35
   4  -4   2   49.53    1.99
   4  -4   2   50.37    1.89
   4  -4   2   48.98    1.89
   4  -4   2   48.18    2.21
  -5   4  -2   12.07    1.01
  -5   4  -2   12.15    0.81
  -5   4  -2   13.38    1.02
  -5   4  -2   12.85    1.28
  -5   4  -2   13.68    1.07
  -5   4  -2   13.00    0.86
  -5   4  -2   11.56    1.36
   5  -4   2   11.94    0.79
   5  -4   2   12.68    1.27
   5  -4   2   11.98    0.87
   5  -4   2   11.38    1.03
   5  -4   2   14.02    1.38
  -6   4  -2    1.10    0.45
  -6   4  -2    0.59    0.77
  -6   4  -2    1.75    0.90
  -6   4  -2    0.91    0.60
  -6   4  -2    2.10    0.63
   6  -4   2    1.66    0.76
   6  -4   2    2.15    0.88
   6  -4   2    1.43    0.49
   6  -4   2    1.99    0.62
  -7   4  -2    0.43    0.63
  -7   4  -2    1.14    0.60
  -7   4  -2    2.25    1.08
   7  -4   2   -0.02    0.60
   7  -4   2    1.28    0.91
   7  -4   2    1.86    0.81
   7  -4   2    0.46    0.47
  -8   4  -2    0.17    0.96
   8  -4   2   -1.46    0.82
   8  -4   2   -0.13    0.72
   8  -4   2    0.20    0.76
   9   3  -2    3.19    1.02
   9   3  -2   -1.32    0.71
  -9  -3   2    1.81    1.13
   8   3  -2    1.09    0.98
   8   3  -2    1.47    0.84
   8   3  -2    2.52    0.94
  -8  -3   2    1.54    0.90
  -8  -3   2    0.99    0.96
   7   3  -2    3.35    0.72
   7   3  -2    3.02    0.91
   7   3  -2    3.38    1.02
   7   3  -2    3.70    0.90
  -7  -3   2    2.71    0.82
  -7  -3   2    4.67    1.06
   6   3  -2   16.67    1.56
   6   3  -2   19.86    1.71
   6   3  -2   18.63    0.95
   6   3  -2   20.05    1.45
   6   3  -2   18.04    1.26
  -6  -3   2   18.15    1.32
  -6  -3   2   19.12    1.52
   5   3  -2    4.17    0.40
   5   3  -2    3.90    0.45
   5   3  -2    3.95    0.63
   5   3  -2    3.46    0.36
   5   3  -2    4.25    0.85
   5   3  -2    3.91    0.76
   5   3  -2    4.06    0.38
  -5  -3   2    3.84    0.81
  -5  -3   2    3.92    0.68
  -5  -3   2    3.64    0.64
  -5  -3   2    5.55    0.84
  -5  -3   2    4.22    0.33
   4   3  -2   42.48    2.18
   4   3  -2   43.27    1.77
   4   3  -2   42.59    1.44
   4   3  -2   45.12    1.81
   4   3  -2   43.52    1.66
   4   3  -2   43.15    1.79
   4   3  -2   41.92    1.83
   4   3  -2   42.26    1.62
   4   3  -2   42.51    1.48
  -4  -3   2   45.04    1.82
  -4  -3   2   43.48    1.81
  -4  -3   2   43.50    1.49
  -4  -3   2   43.12    2.02
  -4  -3   2   46.70    1.90
  -4  -3   2   44.79    1.91
   3   3  -2  206.78    6.33
   3   3  -2  185.83    7.30
   3   3  -2  198.84    6.01
   3   3  -2  214.11    6.46
   3   3  -2  205.97    6.16
   3   3  -2  201.21    6.80
   3   3  -2  204.92    7.72
  -3  -3   2  203.57    6.29
  -3  -3   2  198.64    6.41
  -3  -3   2  199.98    7.04
  -3  -3   2  207.07    7.34
  -3  -3   2  204.34    6.46
  -3  -3   2  206.17    6.78
  -3  -3   2  205.23    6.91
  -3  -3   2  203.29    6.85
   2   3  -2  452.86   14.49
   2   3  -2  447.85   16.32
   2   3  -2  453.83   14.01
   2   3  -2  476.12   15.03
  -2  -3   2  466.73   14.13
  -2  -3   2  459.48   13.84
  -2  -3   2  449.55   15.02
  -2  -3   2  473.85   14.01
  -2  -3   2  473.81   15.32
  -2  -3   2  439.60   14.47
  -2  -3   2  460.10   16.32
  -2  -3   2  483.53   14.58
  -2  -3   2  464.29   14.32
  -2  -3   2  466.61   14.83
  -2  -3   2  476.51   15.31
   1   3  -2   17.20    0.81
   1   3  -2   16.57    0.70
   1   3  -2   18.05    0.72
   1   3  -2   17.12    0.66
   1   3  -2   16.95    0.80
   1   3  -2   14.94    0.85
   1   3  -2   16.71    0.88
   1   3  -2   17.15    0.72
  -1  -3   2   18.07    0.82
  -1  -3   2   17.10    0.69
  -1  -3   2   16.70    0.82
  -1  -3   2   17.94    0.87
  -1  -3   2   17.77    0.72
  -1  -3   2   17.40    0.88
  -1  -3   2   17.15    0.70
   0   3  -2   65.91    3.07
   0   3  -2   67.49    2.52
   0   3  -2   74.22    2.44
   0   3  -2   72.79    2.42
   0   3  -2   73.08    2.73
   0   3  -2   72.28    2.42
   0   3  -2   66.91    2.36
   0   3  -2   72.17    2.39
   0   3  -2   65.57    2.48
   0  -3   2   73.69    2.43
   0  -3   2   71.07    2.55
   0  -3   2   75.05    2.39
   0  -3   2   73.04    2.39
   0  -3   2   73.77    2.56
   0  -3   2   70.83    2.73
  -1   3  -2   96.92    3.54
  -1   3  -2  104.08    3.41
  -1   3  -2  101.86    3.73
  -1   3  -2   97.51    3.46
  -1   3  -2  102.15    3.22
  -1   3  -2  101.72    3.23
  -1   3  -2  107.69    3.33
  -1   3  -2   96.96    3.44
   1  -3   2  102.33    3.54
   1  -3   2  101.78    3.33
   1  -3   2   99.25    4.35
   1  -3   2  100.97    3.23
   1  -3   2   99.44    3.45
   1  -3   2   93.03    3.38
   1  -3   2  101.49    3.72
   1  -3   2  101.92    3.32
  -2   3  -2    0.40    0.32
  -2   3  -2    1.57    0.38
  -2   3  -2    0.18    0.30
  -2   3  -2    0.52    0.45
  -2   3  -2    0.34    0.39
  -2   3  -2    0.59    0.36
  -2   3  -2    0.24    0.35
   2  -3   2    0.36    0.27
   2  -3   2    0.14    0.27
   2  -3   2    0.02    0.41
   2  -3   2    0.84    0.37
   2  -3   2    0.64    0.33
   2  -3   2   -0.06    0.34
   2  -3   2    0.13    0.36
  -3   3  -2    3.42    0.57
  -3   3  -2    3.18    0.59
  -3   3  -2    2.73    0.48
  -3   3  -2    3.12    0.49
  -3   3  -2    4.70    0.67
  -3   3  -2    3.86    0.52
  -3   3  -2    3.45    0.40
  -3   3  -2    3.65    0.38
  -3   3  -2    3.18    0.67
   3  -3   2    2.99    0.39
   3  -3   2    3.74    0.52
   3  -3   2    3.64    0.66
   3  -3   2    3.67    0.63
   3  -3   2    3.68    0.46
  -4   3  -2   16.18    1.02
  -4   3  -2   16.81    0.97
  -4   3  -2   15.84    0.83
  -4   3  -2   16.30    1.25
  -4   3  -2   15.27    0.86
  -4   3  -2   17.44    1.09
  -4   3  -2   18.17    1.22
   4  -3   2   15.86    0.85
   4  -3   2   17.05    0.97
   4  -3   2   15.28    1.12
   4  -3   2   16.81    0.84
   4  -3   2   15.51    1.22
  -5   3  -2    4.22    0.92
  -5   3  -2    4.98    0.72
  -5   3  -2    4.14    0.42
  -5   3  -2    3.52    0.55
  -5   3  -2    3.76    0.50
  -5   3  -2    5.92    0.92
  -5   3  -2    4.31    0.66
   5  -3   2    4.84    0.94
   5  -3   2    4.02    0.49
   5  -3   2    4.71    0.56
   5  -3   2    4.72    0.85
   5  -3   2    3.79    0.67
  -6   3  -2    1.61    0.63
  -6   3  -2    1.28    0.55
  -6   3  -2    1.60    0.90
  -6   3  -2    1.29    0.46
  -6   3  -2    1.92    0.80
   6  -3   2    1.71    0.72
   6  -3   2    1.53    0.56
   6  -3   2    1.63    0.40
   6  -3   2    0.19    0.71
   6  -3   2    2.55    0.52
  -7   3  -2    8.46    1.49
  -7   3  -2   12.27    1.21
  -7   3  -2    8.92    0.96
   7  -3   2   10.04    0.91
   7  -3   2   13.52    1.57
   7  -3   2    9.11    1.23
   7  -3   2    8.88    1.03
  -8   3  -2    1.85    1.22
   8  -3   2    1.96    0.78
   8  -3   2    1.67    1.00
   8  -3   2    4.42    1.02
   9   2  -2    5.46    1.18
   9   2  -2    4.01    1.04
  -9  -2   2    4.15    1.32
  -9  -2   2    5.60    1.30
   8   2  -2    2.36    0.89
   8   2  -2    0.74    0.79
  -8  -2   2    1.56    0.89
  -8  -2   2    1.36    0.91
   7   2  -2    2.81    0.93
   7   2  -2    4.03    0.75
   7   2  -2    3.97    0.97
   7   2  -2    2.67    0.87
  -7  -2   2    4.42    0.88
  -7  -2   2    2.69    0.98
   6   2  -2    1.41    0.36
   6   2  -2    1.47    0.42
   6   2  -2    0.54    0.55
   6   2  -2    0.33    0.65
   6   2  -2    0.82    0.71
   6   2  -2    1.01    0.77
  -6  -2   2    1.08    0.77
  -6  -2   2    1.45    0.34
  -6  -2   2    1.03    0.61
   5   2  -2    8.99    0.97
   5   2  -2    8.60    1.05
   5   2  -2    7.77    0.82
   5   2  -2    8.82    0.52
   5   2  -2    7.03    1.03
   5   2  -2    8.77    0.61
   5   2  -2    8.76    0.58
  -5  -2   2    8.52    0.38
  -5  -2   2    8.87    0.38
  -5  -2   2    8.48    0.55
  -5  -2   2    8.46    0.89
  -5  -2   2    8.46    1.02
  -5  -2   2    9.44    0.87
   4   2  -2   20.24    1.09
   4   2  -2   20.25    1.18
   4   2  -2   21.57    1.09
   4   2  -2   22.41    0.94
   4   2  -2   20.03    1.01
   4   2  -2   20.61    0.88
   4   2  -2   22.36    0.99
   4   2  -2   21.14    0.84
   4   2  -2   21.47    1.39
  -4  -2   2   20.47    1.27
  -4  -2   2   20.41    1.16
  -4  -2   2   22.47    1.16
  -4  -2   2   22.16    1.01
  -4  -2   2   20.84    0.78
  -4  -2   2   23.61    1.26
   3   2  -2   43.80    2.22
   3   2  -2   50.96    1.96
   3   2  -2   49.19    1.86
   3   2  -2   51.13    1.93
   3   2  -2   46.75    1.75
   3   2  -2   49.29    1.64
   3   2  -2   49.16    1.57
   3   2  -2   48.68    1.97
   3   2  -2   51.28    1.93
  -3  -2   2   49.35    2.07
  -3  -2   2   50.05    1.97
  -3  -2   2   47.51    1.93
  -3  -2   2   50.48    1.90
  -3  -2   2   48.05    1.61
  -3  -2   2   47.45    1.62
  -3  -2   2   48.26    1.87
  -3  -2   2   46.57    1.92
   2   2  -2  307.08   10.82
   2   2  -2  310.34    9.34
   2   2  -2  309.84    9.21
   2   2  -2  305.51    9.97
   2   2  -2  304.41    9.00
  -2  -2   2  300.42    9.64
  -2  -2   2  303.39    9.60
  -2  -2   2  318.94   10.17
  -2  -2   2  307.54   10.18
  -2  -2   2  309.68    9.46
  -2  -2   2  304.12    9.43
  -2  -2   2  303.41    9.20
  -2  -2   2  284.18   10.82
  -2  -2   2  310.81    9.99
   1   2  -2   50.86    1.81
   1   2  -2   50.33    1.66
   1   2  -2   46.53    1.79
   1   2  -2   45.81    1.60
   1   2  -2   45.29    1.90
   1   2  -2   49.06    1.67
  -1  -2   2   51.06    1.64
  -1  -2   2   47.28    1.62
  -1  -2   2   45.07    1.90
  -1  -2   2   52.05    1.82
  -1  -2   2   49.14    1.79
  -1  -2   2   48.74    1.64
  -1  -2   2   46.31    1.59
   0   2  -2  276.30    9.99
   0   2  -2  288.54   11.64
   0   2  -2  289.98    8.97
   0   2  -2  287.06    8.98
   0   2  -2  291.04    8.84
   0   2  -2  287.89    9.06
   0   2  -2  286.75    9.32
   0   2  -2  270.71    9.10
   0   2  -2  290.16    8.73
   0  -2   2  273.24    8.82
   0  -2   2  283.12    8.96
   0  -2   2  275.67   10.00
   0  -2   2  281.46    8.97
   0  -2   2  281.26    9.27
   0  -2   2  271.93    8.62
   0  -2   2  285.18    9.34
   0  -2   2  282.72    8.72
  -1   2  -2  226.29    6.95
  -1   2  -2  224.57    7.42
  -1   2  -2  236.47    7.39
  -1   2  -2  231.85    7.07
  -1   2  -2  238.36    7.25
  -1   2  -2  234.41    7.37
  -1   2  -2  226.81    7.66
  -1   2  -2  247.02    7.56
  -1   2  -2  214.41    8.12
   1  -2   2  224.46    7.65
   1  -2   2  221.86    9.54
   1  -2   2  213.10    7.22
   1  -2   2  221.73    7.43
   1  -2   2  244.12    7.17
   1  -2   2  249.79    7.40
   1  -2   2  234.17    7.08
   1  -2   2  212.99    8.12
  -2   2  -2    7.87    0.51
  -2   2  -2    7.54    0.70
  -2   2  -2    8.08    0.63
  -2   2  -2    7.71    0.49
  -2   2  -2    7.84    0.66
  -2   2  -2    6.85    0.60
  -2   2  -2    8.31    0.58
   2  -2   2    7.94    0.62
   2  -2   2    8.20    0.49
   2  -2   2    7.63    0.55
   2  -2   2    7.35    0.44
   2  -2   2    6.67    0.67
   2  -2   2    7.13    0.63
   2  -2   2    7.24    0.52
  -3   2  -2   77.87    2.83
  -3   2  -2   81.38    2.96
  -3   2  -2   88.20    3.26
  -3   2  -2   78.84    3.07
  -3   2  -2   87.13    3.51
  -3   2  -2   79.44    2.78
  -3   2  -2   84.98    3.01
  -3   2  -2   83.47    2.94
  -3   2  -2   83.58    3.36
  -3   2  -2   82.40    2.96
   3  -2   2   84.83    2.80
   3  -2   2   82.76    3.20
   3  -2   2   79.20    3.04
   3  -2   2   78.51    2.95
   3  -2   2   82.23    2.80
  -4   2  -2   67.32    2.66
  -4   2  -2   67.29    2.36
  -4   2  -2   66.69    2.87
  -4   2  -2   68.24    2.92
  -4   2  -2   65.48    2.51
  -4   2  -2   66.81    2.55
  -4   2  -2   63.89    2.32
   4  -2   2   67.75    2.41
   4  -2   2   65.62    2.67
   4  -2   2   65.19    2.80
   4  -2   2   66.12    2.33
  -5   2  -2   80.51    2.85
  -5   2  -2   83.70    3.55
  -5   2  -2   80.34    3.03
  -5   2  -2   83.24    3.14
  -5   2  -2   81.36    3.46
  -5   2  -2   83.03    3.26
   5  -2   2   79.32    3.26
   5  -2   2   79.27    3.44
   5  -2   2   78.26    2.77
   5  -2   2   80.49    2.97
  -6   2  -2   43.60    2.21
  -6   2  -2   39.03    1.81
  -6   2  -2   37.47    2.35
  -6   2  -2   40.60    1.95
   6  -2   2   38.17    1.52
   6  -2   2   38.90    1.86
   6  -2   2   42.70    2.36
   6  -2   2   39.06    2.09
  -7   2  -2   12.08    1.17
  -7   2  -2   14.99    1.81
   7  -2   2   15.21    1.64
   7  -2   2   13.81    1.21
   7  -2   2   14.54    1.47
  -8   2  -2    3.56    1.19
   8  -2   2    6.76    1.29
   8  -2   2    4.68    0.87
   8  -2   2    4.31    1.11
  -9   2  -2    0.35    1.26
   9  -2   2    5.96    1.37
   9   1  -2    2.09    0.92
   9   1  -2    3.25    0.97
  -9  -1   2    1.41    1.14
  -9  -1   2    1.40    1.02
   8   1  -2   10.60    1.43
   8   1  -2    8.41    1.22
  -8  -1   2   10.00    1.44
  -8  -1   2   11.10    1.62
   7   1  -2   12.60    1.35
   7   1  -2   16.28    1.19
   7   1  -2   17.00    1.66
  -7  -1   2   15.52    1.47
  -7  -1   2   15.22    1.69
   6   1  -2    7.66    1.08
   6   1  -2    7.97    1.18
   6   1  -2    8.51    1.05
   6   1  -2    7.01    0.87
  -6  -1   2    8.70    1.06
  -6  -1   2    6.41    0.50
  -6  -1   2    8.09    0.66
  -6  -1   2    8.22    1.15
   5   1  -2   47.92    2.10
   5   1  -2   47.51    2.36
   5   1  -2   47.89    2.15
   5   1  -2   48.28    1.74
   5   1  -2   47.80    1.80
   5   1  -2   48.61    1.75
   5   1  -2   46.02    2.42
  -5  -1   2   49.03    2.20
  -5  -1   2   49.88    1.73
  -5  -1   2   47.19    2.27
  -5  -1   2   48.04    2.05
   4   1  -2    3.65    0.39
   4   1  -2    3.67    0.38
   4   1  -2    5.36    0.62
   4   1  -2    3.38    0.59
   4   1  -2    3.93    0.52
   4   1  -2    3.94    0.37
   4   1  -2    2.94    0.63
  -4  -1   2    4.00    0.54
  -4  -1   2    4.48    0.41
  -4  -1   2    3.42    0.58
  -4  -1   2    3.93    0.65
   3   1  -2    4.51    0.51
   3   1  -2    5.12    0.46
   3   1  -2    3.83    0.60
   3   1  -2    3.29    0.51
   3   1  -2    4.02    0.38
   3   1  -2    4.06    0.61
   3   1  -2    4.89    0.59
   3   1  -2    4.46    0.42
   3   1  -2    4.29    0.35
  -3  -1   2    4.17    0.40
  -3  -1   2    4.44    0.64
  -3  -1   2    4.47    0.60
  -3  -1   2    3.92    0.35
  -3  -1   2    4.87    0.62
  -3  -1   2    3.01    0.16
  -3  -1   2    4.00    0.47
  -3  -1   2    4.51    0.53
  -3  -1   2    3.51    0.33
   2   1  -2   27.97    0.99
   2   1  -2   27.18    1.31
   2   1  -2   26.66    1.12
   2   1  -2   28.57    0.94
   2   1  -2   28.31    1.08
   2   1  -2   27.71    1.14
   2   1  -2   27.94    1.20
   2   1  -2   26.42    1.10
   2   1  -2   28.21    1.16
  -2  -1   2   28.53    1.02
  -2  -1   2   26.08    1.17
  -2  -1   2   26.54    1.14
  -2  -1   2   27.61    0.93
  -2  -1   2   27.43    0.98
  -2  -1   2   28.41    1.14
  -2  -1   2   29.41    1.23
   1   1  -2   -0.11    0.24
   1   1  -2    0.29    0.21
   1   1  -2    0.12    0.20
   1   1  -2    0.49    0.27
   1   1  -2    0.37    0.18
   1   1  -2    0.34    0.19
  -1  -1   2    0.18    0.19
  -1  -1   2    0.29    0.20
  -1  -1   2    0.06    0.23
  -1  -1   2    0.35    0.18
  -1  -1   2   -0.07    0.13
  -1  -1   2   -0.39    0.21
  -1  -1   2    0.33    0.17
  -1  -1   2   -0.07    0.23
   0   1  -2  138.81    4.36
   0   1  -2  128.44    5.59
   0   1  -2  152.78    5.28
   0   1  -2  139.08    4.76
   0   1  -2  131.18    4.38
   0   1  -2  141.02    4.30
   0   1  -2  135.86    4.13
   0   1  -2  138.42    4.47
   0   1  -2  133.54    4.31
   0  -1   2  116.43    4.27
   0  -1   2  144.66    4.16
   0  -1   2  113.75    4.34
   0  -1   2  114.08    4.25
   0  -1   2  141.65    4.39
   0  -1   2  118.00    4.73
   0  -1   2  132.81    4.48
  -1   1  -2  269.67    8.13
  -1   1  -2  285.75   10.60
  -1   1  -2  290.17    8.89
  -1   1  -2  263.99    8.69
  -1   1  -2  273.18    8.99
  -1   1  -2  278.61    9.55
  -1   1  -2  262.66    8.64
  -1   1  -2  276.91    8.29
  -1   1  -2  269.29    8.67
   1  -1   2  261.23    8.14
   1  -1   2  269.87   11.25
   1  -1   2  260.02    8.65
   1  -1   2  273.34    9.54
   1  -1   2  267.77    8.63
   1  -1   2  272.67    8.70
   1  -1   2  270.89    8.29
   1  -1   2  270.56    8.98
  -2   1  -2  401.19   12.56
  -2   1  -2  387.86   14.11
  -2   1  -2  390.58   12.46
  -2   1  -2  378.88   12.41
  -2   1  -2  390.60   12.79
  -2   1  -2  391.01   11.76
  -2   1  -2  411.91   15.20
   2  -1   2  387.51   12.95
   2  -1   2  388.32   13.68
   2  -1   2  395.02   11.75
   2  -1   2  392.38   12.54
   2  -1   2  391.11   12.05
   2  -1   2  374.09   12.18
   2  -1   2  393.70   12.43
  -3   1  -2  262.89    7.94
  -3   1  -2  276.46    8.80
  -3   1  -2  262.54    9.56
  -3   1  -2  250.96    8.39
  -3   1  -2  263.23   10.15
  -3   1  -2  256.07    8.35
  -3   1  -2  251.70    8.32
  -3   1  -2  252.27    8.20
  -3   1  -2  250.60    8.54
   3  -1   2  267.07    8.52
   3  -1   2  255.51    9.01
   3  -1   2  250.00    8.18
   3  -1   2  258.89    8.14
   3  -1   2  255.77    7.92
   3  -1   2  256.31    8.81
  -4   1  -2    3.40    0.48
  -4   1  -2    4.42    0.59
  -4   1  -2    3.09    0.72
  -4   1  -2    3.22    0.62
  -4   1  -2    3.57    0.34
  -4   1  -2    3.11    0.23
  -4   1  -2    3.60    0.49
  -4   1  -2    3.59    0.47
   4  -1   2    4.15    0.41
   4  -1   2    4.03    0.62
   4  -1   2    3.19    0.49
  -5   1  -2    8.28    0.77
  -5   1  -2   10.05    1.03
  -5   1  -2    9.95    1.25
  -5   1  -2    9.18    0.88
  -5   1  -2    8.94    0.75
  -5   1  -2    9.27    0.61
   5  -1   2    8.20    0.95
   5  -1   2    9.30    0.57
   5  -1   2    7.71    0.81
  -6   1  -2    2.13    0.81
  -6   1  -2    0.42    0.51
  -6   1  -2    2.50    0.90
  -6   1  -2    0.60    0.47
   6  -1   2    0.87    0.73
   6  -1   2    0.70    0.51
   6  -1   2    1.55    0.73
   6  -1   2    0.82    0.24
  -7   1  -2    1.35    0.57
  -7   1  -2    1.14    0.91
   7  -1   2    0.74    0.57
   7  -1   2    2.61    0.76
   7  -1   2    2.13    0.88
  -8   1  -2    2.25    1.24
   8  -1   2    4.05    0.94
   8  -1   2    5.73    1.23
   8  -1   2    4.58    0.86
  -9   1  -2    2.04    1.31
   9  -1   2    2.48    0.95
   9  -1   2    5.03    1.27
   9   0  -2   14.64    1.62
   9   0  -2   17.65    1.89
  -9   0   2   13.14    1.72
  -9   0   2   15.66    2.03
   8   0  -2   53.11    2.89
   8   0  -2   47.68    2.56
  -8   0   2   46.11    2.91
  -8   0   2   52.08    2.82
   7   0  -2   42.10    2.46
   7   0  -2   41.65    2.21
  -7   0   2   42.41    2.30
  -7   0   2   39.31    2.46
   6   0  -2   30.90    1.94
   6   0  -2   27.47    1.73
   6   0  -2   30.98    1.64
  -6   0   2   29.86    1.79
  -6   0   2   32.24    2.02
  -6   0   2   31.36    1.41
   5   0  -2    2.04    0.39
   5   0  -2    1.64    0.65
   5   0  -2    1.79    0.75
   5   0  -2    1.92    0.30
   5   0  -2    1.46    0.63
   5   0  -2    1.73    0.59
  -5   0   2    2.27    0.53
  -5   0   2    0.51    0.57
  -5   0   2    1.89    0.22
  -5   0   2    1.35    0.65
   4   0  -2    4.69    0.61
   4   0  -2    3.21    0.70
   4   0  -2    4.71    0.43
   4   0  -2    3.95    0.52
   4   0  -2    3.29    0.38
   4   0  -2    3.38    0.61
   4   0  -2    3.94    0.43
   4   0  -2    2.78    0.61
  -4   0   2    2.87    0.62
  -4   0   2    4.22    0.64
  -4   0   2    4.42    0.40
  -4   0   2    3.47    0.51
   3   0  -2  112.25    3.91
   3   0  -2  110.94    3.77
   3   0  -2  111.59    3.49
   3   0  -2  112.07    3.73
   3   0  -2  114.50    3.79
   3   0  -2  110.71    3.58
   3   0  -2  114.19    3.84
   3   0  -2  111.48    4.39
  -3   0   2  112.13    4.41
  -3   0   2  113.18    3.81
  -3   0   2  110.17    3.87
  -3   0   2  108.00    3.69
  -3   0   2  113.33    4.07
  -3   0   2  113.84    3.98
  -3   0   2  108.80    3.56
  -3   0   2  112.43    3.83
  -3   0   2  110.71    3.51
   2   0  -2  549.91   17.06
   2   0  -2  569.53   18.27
   2   0  -2  571.80   17.21
   2   0  -2  575.98   17.30
   2   0  -2  577.23   18.24
   2   0  -2  567.43   16.73
   2   0  -2  544.23   20.35
   2   0  -2  564.08   21.79
   2   0  -2  552.02   17.04
  -2   0   2  590.24   19.82
  -2   0   2  556.51   21.82
  -2   0   2  562.82   17.31
  -2   0   2  579.01   17.03
  -2   0   2  561.88   18.22
  -2   0   2  583.72   18.58
  -2   0   2  558.20   16.72
  -2   0   2  564.91   17.06
  -2   0   2  580.89   20.38
   1   0  -2  274.74    8.20
   1   0  -2  266.96    8.67
   1   0  -2  261.43    8.09
   1   0  -2  261.43    9.63
   1   0  -2  264.42    8.70
   1   0  -2  269.30    7.97
   1   0  -2  261.91   10.39
   1   0  -2  267.26    8.13
   1   0  -2  277.04    8.50
  -1   0   2  274.43    8.25
  -1   0   2  269.14    9.64
  -1   0   2  271.59    9.44
  -1   0   2  264.15    8.08
  -1   0   2  274.34   10.38
  -1   0   2  270.35    8.81
  -1   0   2  262.58    7.96
  -1   0   2  272.28    8.67
  -1   0   2  266.17    8.13
  -1   0   2  266.06    8.49
  -1   0   2  269.68    8.20
   0   0  -2   66.69    2.21
   0   0  -2   66.94    2.13
   0   0  -2   67.18    2.24
   0   0  -2   65.09    2.29
   0   0  -2   62.75    2.69
   0   0  -2   65.32    2.19
   0   0   2   66.63    2.14
   0   0   2   59.95    2.16
   0   0   2   69.34    2.32
  -1   0  -2    0.80    0.25
  -1   0  -2    0.77    0.24
  -1   0  -2    0.52    0.19
  -1   0  -2    1.37    0.27
  -1   0  -2    0.61    0.18
  -1   0  -2    0.79    0.13
  -1   0  -2    0.61    0.32
  -1   0  -2    0.71    0.11
  -1   0  -2    0.68    0.24
   1   0   2    0.63    0.23
   1   0   2    0.46    0.35
   1   0   2    0.98    0.22
   1   0   2    0.72    0.21
   1   0   2    0.79    0.13
   1   0   2    0.85    0.20
   1   0   2    0.95    0.25
   1   0   2    1.02    0.27
   1   0   2    0.73    0.19
  -2   0  -2   14.98    0.94
  -2   0  -2   18.46    0.81
  -2   0  -2   13.90    0.58
  -2   0  -2   18.27    0.85
  -2   0  -2   16.96    0.95
  -2   0  -2   17.45    0.71
  -2   0  -2   15.61    0.82
  -2   0  -2   15.42    0.88
   2   0   2   16.07    0.75
   2   0   2   17.45    0.71
   2   0   2   17.02    0.80
   2   0   2   15.97    0.88
   2   0   2   18.24    0.91
   2   0   2   17.45    0.77
   2   0   2   18.12    0.90
   2   0   2   16.61    0.71
   2   0   2   17.34    0.82
  -3   0  -2    7.59    0.67
  -3   0  -2    8.29    0.75
  -3   0  -2    7.79    0.75
  -3   0  -2    7.62    0.61
  -3   0  -2    8.17    0.36
  -3   0  -2    8.82    0.92
  -3   0  -2    7.55    0.58
  -3   0  -2    7.47    0.73
  -3   0  -2    8.32    0.82
  -3   0  -2    7.63    0.41
   3   0   2    7.16    0.75
   3   0   2    7.07    0.58
   3   0   2    8.03    0.70
   3   0   2    8.44    0.73
   3   0   2    7.23    0.52
  -4   0  -2    5.79    0.86
  -4   0  -2    5.06    0.39
  -4   0  -2    3.79    0.48
  -4   0  -2    6.04    0.73
  -4   0  -2    3.74    0.47
  -4   0  -2    4.47    0.55
  -4   0  -2    4.23    0.50
   4   0   2    5.80    0.67
   4   0   2    4.63    0.40
   4   0   2    4.99    0.68
   4   0   2    4.62    0.54
  -5   0  -2   18.86    1.44
  -5   0  -2   14.90    1.00
  -5   0  -2   15.26    0.96
  -5   0  -2   16.18    0.95
  -5   0  -2   16.48    1.21
  -5   0  -2   16.16    0.80
   5   0   2   16.56    0.74
   5   0   2   15.77    1.19
   5   0   2   15.64    0.69
   5   0   2   16.41    1.07
  -6   0  -2   19.37    1.65
  -6   0  -2   18.66    1.18
  -6   0  -2   18.64    1.43
  -6   0  -2   18.18    1.10
   6   0   2   19.74    0.77
   6   0   2   21.48    1.45
   6   0   2   18.15    1.20
   6   0   2   20.48    1.53
  -7   0  -2    1.31    0.90
   7   0   2    0.69    0.70
   7   0   2    0.63    0.56
   7   0   2    0.90    0.71
  -8   0  -2   -0.05    0.95
   8   0   2    1.41    0.73
   8   0   2    0.66    0.84
   8   0   2    0.61    0.62
  -9   0  -2    0.11    1.15
   9   0   2    0.48    0.79
   9   0   2   -0.72    0.76
   9  -1  -2    1.87    0.98
   9  -1  -2    0.40    0.81
  -9   1   2   -0.12    0.97
  -9   1   2    0.98    1.08
   8  -1  -2   11.40    1.55
   8  -1  -2    8.71    1.22
  -8   1   2    8.19    1.48
  -8   1   2   13.73    1.61
   7  -1  -2   15.21    1.40
   7  -1  -2   12.94    1.55
  -7   1   2   15.58    1.07
  -7   1   2   15.05    1.72
  -7   1   2   14.23    1.48
   6  -1  -2    8.90    1.22
   6  -1  -2    8.88    1.07
  -6   1   2    8.13    0.78
  -6   1   2    8.08    1.10
  -6   1   2    9.62    1.34
   5  -1  -2   48.22    2.12
   5  -1  -2   49.49    1.82
   5  -1  -2   52.07    2.20
   5  -1  -2   49.12    2.39
  -5   1   2   49.34    2.24
  -5   1   2   44.01    1.98
  -5   1   2   46.34    1.74
  -5   1   2   46.52    2.33
   4  -1  -2    4.23    0.45
   4  -1  -2    3.40    0.41
   4  -1  -2    3.26    0.62
   4  -1  -2    4.13    0.47
   4  -1  -2    4.34    0.60
   4  -1  -2    3.32    0.64
  -4   1   2    3.83    0.66
  -4   1   2    4.02    0.53
  -4   1   2    4.45    0.39
  -4   1   2    3.64    0.66
  -4   1   2    4.36    0.30
   3  -1  -2    4.47    0.65
   3  -1  -2    3.92    0.66
   3  -1  -2    3.36    0.45
   3  -1  -2    5.00    0.61
   3  -1  -2    4.20    0.42
   3  -1  -2    3.01    0.73
   3  -1  -2    4.83    0.48
   3  -1  -2    4.66    0.56
   3  -1  -2    4.98    0.66
  -3   1   2    5.00    0.47
  -3   1   2    4.50    0.39
  -3   1   2    3.74    0.51
  -3   1   2    4.86    0.43
  -3   1   2    3.60    0.45
  -3   1   2    4.03    0.33
  -3   1   2    3.93    0.57
  -3   1   2    4.55    0.64
  -3   1   2    2.90    0.61
  -3   1   2    3.74    0.41
  -3   1   2    3.76    0.65
   2  -1  -2   28.35    1.18
   2  -1  -2   27.39    1.27
   2  -1  -2   28.25    1.07
   2  -1  -2   27.53    1.17
   2  -1  -2   29.99    1.30
   2  -1  -2   27.30    1.15
   2  -1  -2   27.45    1.20
   2  -1  -2   28.10    1.14
   2  -1  -2   29.09    1.04
  -2   1   2   27.00    1.25
  -2   1   2   28.57    1.13
  -2   1   2   28.38    1.01
  -2   1   2   28.57    1.07
  -2   1   2   28.97    1.16
  -2   1   2   26.85    1.03
  -2   1   2   29.20    1.22
  -2   1   2   25.64    1.11
  -2   1   2   27.69    1.29
   1  -1  -2    0.36    0.21
   1  -1  -2   -0.03    0.17
   1  -1  -2    0.20    0.26
   1  -1  -2    0.17    0.19
   1  -1  -2    0.50    0.26
   1  -1  -2    0.66    0.28
   1  -1  -2    0.33    0.27
   1  -1  -2    0.18    0.19
  -1   1   2    0.08    0.23
  -1   1   2   -0.11    0.23
  -1   1   2    0.11    0.24
  -1   1   2    0.32    0.19
  -1   1   2    0.23    0.19
  -1   1   2    0.25    0.21
  -1   1   2    0.41    0.25
  -1   1   2    0.10    0.21
  -1   1   2    0.12    0.20
   0  -1  -2  136.14    4.01
   0  -1  -2  132.51    4.15
   0  -1  -2  140.13    5.33
   0  -1  -2  136.63    4.32
   0  -1  -2  132.68    4.35
   0  -1  -2  132.84    4.42
   0  -1  -2  135.61    4.45
   0   1   2  135.70    4.15
   0   1   2  132.09    4.13
   0   1   2  129.76    4.33
   0   1   2  130.38    4.40
   0   1   2  130.38    4.00
   0   1   2  127.97    4.31
   0   1   2  129.22    5.29
   0   1   2  133.22    4.44
   0   1   2  134.09    4.08
   0   1   2  131.79    4.34
  -1  -1  -2  260.21    8.84
  -1  -1  -2  274.32    8.30
  -1  -1  -2  261.43    8.81
  -1  -1  -2  282.53    8.77
  -1  -1  -2  267.50    8.72
  -1  -1  -2  264.21    8.58
  -1  -1  -2  269.98   10.53
  -1  -1  -2  264.90    8.52
  -1  -1  -2  265.25    8.54
   1   1   2  265.41    7.99
   1   1   2  269.48    8.70
   1   1   2  277.45    8.58
   1   1   2  256.13    9.67
   1   1   2  267.53   10.50
   1   1   2  274.12    8.85
   1   1   2  284.42   11.18
   1   1   2  265.16    8.53
   1   1   2  273.37    8.56
   1   1   2  269.85    8.25
   1   1   2  265.61    8.53
   1   1   2  276.11    8.23
  -2  -1  -2  386.12   12.37
  -2  -1  -2  411.52   12.64
  -2  -1  -2  401.35   12.23
  -2  -1  -2  378.49   14.97
  -2  -1  -2  390.80   12.29
  -2  -1  -2  388.00   12.17
   2   1   2  390.15   11.81
   2   1   2  386.91   13.90
   2   1   2  381.56   11.53
   2   1   2  377.77   11.79
   2   1   2  365.95   12.18
   2   1   2  378.76   14.92
   2   1   2  380.56   12.26
   2   1   2  381.03   12.69
   2   1   2  374.74   12.15
  -3  -1  -2  244.60    8.08
  -3  -1  -2  256.38    8.29
  -3  -1  -2  255.23    8.70
  -3  -1  -2  261.03    8.24
  -3  -1  -2  273.24   10.13
   3   1   2  258.62    7.87
   3   1   2  260.48    9.50
   3   1   2  257.76   10.03
   3   1   2  250.06    8.08
   3   1   2  256.97    8.24
   3   1   2  249.01    8.98
   3   1   2  254.04    8.38
  -4  -1  -2    3.66    0.49
  -4  -1  -2    3.34    0.59
  -4  -1  -2    2.78    0.70
  -4  -1  -2    2.77    0.43
  -4  -1  -2    4.50    0.47
   4   1   2    3.40    0.48
   4   1   2    3.62    0.34
   4   1   2    3.48    0.55
   4   1   2    4.25    0.69
  -5  -1  -2    9.73    0.82
  -5  -1  -2    8.83    0.70
  -5  -1  -2    9.69    1.24
  -5  -1  -2    8.22    0.69
  -5  -1  -2    9.81    0.96
   5   1   2    9.04    0.93
   5   1   2    8.17    0.81
   5   1   2    9.83    0.58
   5   1   2    8.79    0.50
   5   1   2    9.21    1.03
  -6  -1  -2    0.49    0.62
  -6  -1  -2    0.89    0.48
  -6  -1  -2    0.72    0.40
  -6  -1  -2    1.80    0.86
   6   1   2    0.31    0.64
   6   1   2    0.52    0.55
   6   1   2    1.34    0.63
  -7  -1  -2    0.48    0.91
   7   1   2   -0.37    0.46
   7   1   2    1.49    0.65
   7   1   2    1.11    0.80
  -8  -1  -2    2.99    1.17
   8   1   2    2.73    0.96
   8   1   2    3.98    0.81
   8   1   2    3.49    0.83
  -9  -1  -2    4.13    1.47
   9   1   2    3.96    1.07
   9  -2  -2    4.03    1.03
   9  -2  -2    5.62    1.23
  -9   2   2    4.46    1.43
  -9   2   2    3.81    1.30
   8  -2  -2    2.32    0.93
   8  -2  -2    2.51    0.86
  -8   2   2    3.18    1.16
  -8   2   2    2.92    1.09
   7  -2  -2    4.95    0.93
   7  -2  -2    5.42    1.10
  -7   2   2    4.78    0.73
  -7   2   2    4.99    1.06
  -7   2   2    3.22    1.03
   6  -2  -2    1.80    0.74
   6  -2  -2    1.58    0.81
  -6   2   2    1.75    0.79
  -6   2   2    1.89    0.79
   5  -2  -2    8.24    1.12
   5  -2  -2    7.99    0.97
   5  -2  -2    9.96    0.67
  -5   2   2    8.84    0.50
  -5   2   2   10.07    0.85
  -5   2   2    8.05    0.47
  -5   2   2    9.66    1.07
  -5   2   2    9.69    1.14
   4  -2  -2   21.05    1.19
   4  -2  -2   21.15    1.20
   4  -2  -2   21.61    1.41
   4  -2  -2   20.97    1.00
   4  -2  -2   21.54    1.05
  -4   2   2   22.79    1.32
  -4   2   2   22.39    0.96
  -4   2   2   26.07    1.39
  -4   2   2   20.88    1.01
  -4   2   2   21.59    0.89
  -4   2   2   23.76    1.15
  -4   2   2   20.91    1.00
   3  -2  -2   46.41    2.14
   3  -2  -2   47.78    1.91
   3  -2  -2   46.11    1.78
   3  -2  -2   46.92    1.73
   3  -2  -2   50.01    2.00
   3  -2  -2   49.08    1.98
   3  -2  -2   46.80    1.95
  -3   2   2   50.95    1.80
  -3   2   2   47.08    2.10
  -3   2   2   50.03    2.20
  -3   2   2   50.16    2.03
  -3   2   2   48.25    1.70
  -3   2   2   50.88    2.03
  -3   2   2   50.85    1.95
  -3   2   2   47.45    1.87
  -3   2   2   47.58    1.76
   2  -2  -2  307.37    9.36
   2  -2  -2  292.38    9.96
   2  -2  -2  297.50   10.02
   2  -2  -2  306.29   10.01
   2  -2  -2  315.39    9.17
   2  -2  -2  316.63    9.36
   2  -2  -2  298.35    9.49
   2  -2  -2  307.79    9.46
  -2   2   2  303.51   10.00
  -2   2   2  304.77    9.56
  -2   2   2  310.68    9.35
  -2   2   2  303.32    9.15
  -2   2   2  309.03    9.35
  -2   2   2  301.26   11.90
  -2   2   2  304.04    9.52
  -2   2   2  309.77   11.09
  -2   2   2  303.59    9.98
   1  -2  -2   48.67    1.70
   1  -2  -2   48.25    1.67
   1  -2  -2   48.58    1.64
   1  -2  -2   48.83    2.14
   1  -2  -2   48.23    1.67
   1  -2  -2   49.43    1.84
   1  -2  -2   47.70    1.69
   1  -2  -2   52.58    1.82
  -1   2   2   47.98    1.82
  -1   2   2   50.16    1.68
  -1   2   2   49.02    1.71
  -1   2   2   49.00    1.67
  -1   2   2   48.28    1.79
  -1   2   2   47.04    2.13
  -1   2   2   49.24    1.71
  -1   2   2   47.31    1.63
   0  -2  -2  284.66    8.75
   0  -2  -2  288.12    8.84
   0  -2  -2  277.55    8.59
   0  -2  -2  303.02    9.39
   0  -2  -2  280.88    9.38
   0  -2  -2  289.04    8.58
   0  -2  -2  280.08   11.24
   0  -2  -2  290.15    8.73
   0   2   2  291.23   11.24
   0   2   2  276.76    8.59
   0   2   2  283.75    9.27
   0   2   2  295.21    9.12
   0   2   2  290.26    8.83
   0   2   2  285.93    8.75
   0   2   2  291.49    9.37
   0   2   2  284.38    8.58
   0   2   2  289.80    8.73
  -1  -2  -2  230.71    9.09
  -1  -2  -2  229.46    7.36
  -1  -2  -2  228.04    7.55
  -1  -2  -2  229.01    7.59
  -1  -2  -2  227.29    7.52
  -1  -2  -2  227.76    7.55
  -1  -2  -2  231.18    7.10
  -1  -2  -2  232.66    7.34
   1   2   2  216.61    9.05
   1   2   2  225.07    7.09
   1   2   2  227.04    7.50
   1   2   2  234.37    7.25
   1   2   2  239.91    7.56
   1   2   2  229.69    7.33
   1   2   2  235.76    7.07
   1   2   2  240.03    9.60
   1   2   2  227.74    7.35
  -2  -2  -2    7.41    0.44
  -2  -2  -2    6.64    0.71
  -2  -2  -2    7.03    0.53
  -2  -2  -2    6.76    0.53
  -2  -2  -2    7.50    0.69
  -2  -2  -2    7.88    0.48
   2   2   2    8.10    0.49
   2   2   2    7.48    0.54
   2   2   2    8.37    0.47
   2   2   2    7.13    0.34
   2   2   2    7.21    0.40
   2   2   2    8.23    0.45
   2   2   2    6.72    0.48
   2   2   2    7.41    0.46
   2   2   2    6.94    0.43
   2   2   2    7.62    0.63
   2   2   2    5.52    0.58
  -3  -2  -2   78.52    2.71
  -3  -2  -2   77.01    2.93
  -3  -2  -2   79.93    3.11
  -3  -2  -2   78.44    3.40
  -3  -2  -2   81.55    2.78
   3   2   2   78.56    2.66
   3   2   2   81.38    2.63
   3   2   2   80.82    3.33
   3   2   2   78.05    3.27
   3   2   2   83.11    2.72
   3   2   2   80.12    2.83
   3   2   2   73.64    2.68
   3   2   2   82.68    2.76
  -4  -2  -2   69.02    2.83
  -4  -2  -2   65.00    2.86
  -4  -2  -2   66.53    2.40
  -4  -2  -2   64.72    2.31
  -4  -2  -2   66.96    2.49
   4   2   2   63.21    2.88
   4   2   2   66.21    2.39
   4   2   2   66.47    2.51
   4   2   2   63.38    2.24
   4   2   2   67.28    2.37
   4   2   2   67.77    2.47
   4   2   2   61.37    2.34
   4   2   2   62.77    2.21
   4   2   2   69.27    2.78
  -5  -2  -2   84.93    2.98
  -5  -2  -2   78.51    3.09
  -5  -2  -2   84.39    3.54
  -5  -2  -2   77.90    2.82
   5   2   2   80.79    3.61
   5   2   2   80.97    2.96
   5   2   2   75.42    2.92
   5   2   2   85.87    2.99
   5   2   2   85.63    3.19
   5   2   2   81.96    2.65
  -6  -2  -2   39.14    2.32
  -6  -2  -2   43.42    1.76
  -6  -2  -2   37.78    1.53
   6   2   2   42.41    2.15
   6   2   2   40.35    2.29
   6   2   2   41.73    1.86
   6   2   2   38.85    1.94
   6   2   2   34.25    1.71
  -7  -2  -2   11.76    1.64
   7   2   2   12.19    1.14
   7   2   2   14.80    1.52
   7   2   2   14.43    1.33
  -8  -2  -2    5.37    1.41
   8   2   2    6.05    0.92
   8   2   2    6.06    1.03
   8   2   2    5.96    1.16
  -9  -2  -2    0.16    1.17
   9   2   2    2.82    1.06
   9  -3  -2    1.11    0.99
   9  -3  -2    0.22    0.78
  -9   3   2   -0.34    0.96
  -9   3   2    0.17    1.05
   8  -3  -2    0.94    0.77
   8  -3  -2    2.12    0.88
  -8   3   2    0.43    0.92
  -8   3   2    2.21    1.07
   7  -3  -2    4.88    0.95
   7  -3  -2    4.62    1.05
  -7   3   2    3.83    1.14
  -7   3   2    4.57    0.75
  -7   3   2    3.54    1.02
   6  -3  -2   19.83    1.75
   6  -3  -2   20.30    1.48
  -6   3   2   20.07    1.66
  -6   3   2   19.96    1.67
   5  -3  -2    2.70    0.85
   5  -3  -2    3.92    0.76
   5  -3  -2    4.24    0.51
  -5   3   2    5.26    0.92
  -5   3   2    3.20    0.81
  -5   3   2    3.73    0.41
  -5   3   2    4.18    0.64
  -5   3   2    3.92    0.50
  -5   3   2    4.57    0.39
  -5   3   2    3.41    0.35
   4  -3  -2   46.53    1.93
   4  -3  -2   41.97    1.77
   4  -3  -2   41.74    2.08
  -4   3   2   44.10    1.77
  -4   3   2   43.49    1.82
  -4   3   2   40.93    1.96
  -4   3   2   43.40    1.59
  -4   3   2   47.30    2.08
  -4   3   2   40.92    1.94
   3  -3  -2  202.46    6.89
   3  -3  -2  203.16    6.53
   3  -3  -2  204.91    6.32
   3  -3  -2  201.43    7.00
   3  -3  -2  197.68    6.45
   3  -3  -2  195.20    6.63
  -3   3   2  206.67    7.68
  -3   3   2  212.04    6.71
  -3   3   2  208.04    6.46
  -3   3   2  204.69    8.13
  -3   3   2  204.66    6.89
  -3   3   2  208.77    6.34
  -3   3   2  207.76    6.89
  -3   3   2  203.81    6.51
   2  -3  -2  470.08   14.23
   2  -3  -2  455.35   15.23
   2  -3  -2  442.23   14.38
   2  -3  -2  492.52   13.97
   2  -3  -2  463.54   15.08
   2  -3  -2  485.77   14.37
   2  -3  -2  495.78   14.21
  -2   3   2  453.29   14.58
  -2   3   2  463.88   15.18
  -2   3   2  457.81   14.41
  -2   3   2  458.89   13.93
  -2   3   2  490.62   14.20
  -2   3   2  456.41   18.17
  -2   3   2  456.79   15.23
  -2   3   2  476.18   14.22
   1  -3  -2   16.71    0.77
   1  -3  -2   17.63    0.78
   1  -3  -2   17.04    0.78
   1  -3  -2   17.98    0.89
   1  -3  -2   17.77    0.79
   1  -3  -2   17.16    0.84
   1  -3  -2   17.84    0.77
   1  -3  -2   17.99    0.78
  -1   3   2   17.29    1.00
  -1   3   2   18.21    0.86
  -1   3   2   17.13    0.76
  -1   3   2   17.59    0.80
  -1   3   2   17.17    0.87
  -1   3   2   18.51    0.79
  -1   3   2   17.41    0.77
  -1   3   2   17.27    0.80
   0  -3  -2   70.67    2.32
   0  -3  -2   72.60    2.32
   0  -3  -2   70.20    2.35
   0  -3  -2   71.78    2.56
   0  -3  -2   69.47    2.34
   0  -3  -2   71.82    2.33
   0  -3  -2   72.94    3.08
   0  -3  -2   69.37    2.27
   0   3   2   69.28    2.31
   0   3   2   72.02    2.32
   0   3   2   71.33    2.33
   0   3   2   69.86    2.25
   0   3   2   72.66    3.06
   0   3   2   73.72    2.34
   0   3   2   70.65    2.28
   0   3   2   69.45    2.54
  -1  -3  -2   99.91    3.16
  -1  -3  -2   96.43    4.15
  -1  -3  -2   99.91    3.42
  -1  -3  -2  110.81    3.52
  -1  -3  -2  102.80    3.41
  -1  -3  -2  103.05    3.21
   1   3   2  100.54    3.31
   1   3   2  100.58    3.16
   1   3   2   98.26    3.16
   1   3   2   93.25    3.16
   1   3   2   96.55    4.13
   1   3   2  101.80    4.32
   1   3   2   97.87    3.41
   1   3   2   97.44    3.31
   1   3   2   99.25    3.20
   1   3   2   95.74    3.31
  -2  -3  -2    0.70    0.46
  -2  -3  -2    0.30    0.23
  -2  -3  -2    0.30    0.38
  -2  -3  -2    0.34    0.26
  -2  -3  -2    0.43    0.35
  -2  -3  -2    0.44    0.28
   2   3   2    0.15    0.23
   2   3   2    0.40    0.23
   2   3   2    0.25    0.27
   2   3   2    1.09    0.30
   2   3   2    0.23    0.33
   2   3   2    0.23    0.22
   2   3   2    0.50    0.24
   2   3   2    0.26    0.22
   2   3   2    0.78    0.25
  -3  -3  -2    4.79    0.58
  -3  -3  -2    2.94    0.50
  -3  -3  -2    3.35    0.69
  -3  -3  -2    3.69    0.41
  -3  -3  -2    3.08    0.35
   3   3   2    3.02    0.59
   3   3   2    3.42    0.42
   3   3   2    4.19    0.37
   3   3   2    3.85    0.31
   3   3   2    3.69    0.35
   3   3   2    3.41    0.45
   3   3   2    3.87    0.45
   3   3   2    3.03    0.45
   3   3   2    3.33    0.44
  -4  -3  -2   16.32    0.85
  -4  -3  -2   17.56    0.78
  -4  -3  -2   17.03    1.22
  -4  -3  -2   18.34    1.11
   4   3   2   16.30    0.97
   4   3   2   17.34    0.97
   4   3   2   15.62    0.94
   4   3   2   14.25    1.17
   4   3   2   15.52    0.90
   4   3   2   16.65    0.73
   4   3   2   16.57    0.80
   4   3   2   16.88    0.97
  -5  -3  -2    3.38    0.86
  -5  -3  -2    4.15    0.41
  -5  -3  -2    4.33    0.52
   5   3   2    4.81    0.61
   5   3   2    3.61    0.64
   5   3   2    4.25    0.40
   5   3   2    4.49    0.36
   5   3   2    4.63    0.33
   5   3   2    4.81    0.87
   5   3   2    5.80    0.58
   5   3   2    4.87    0.71
  -6  -3  -2    2.24    0.86
  -6  -3  -2    1.42    0.42
   6   3   2    1.62    0.60
   6   3   2    1.21    0.38
   6   3   2    0.92    0.70
   6   3   2    0.51    0.56
   6   3   2    1.46    0.62
  -7  -3  -2   11.05    1.63
   7   3   2   11.85    1.20
   7   3   2    8.90    1.29
   7   3   2   10.87    1.26
   7   3   2    9.10    1.01
  -8  -3  -2    2.11    1.09
   8   3   2    3.80    0.82
   8   3   2    3.92    0.96
   8   3   2    3.18    0.79
   9  -4  -2    2.20    1.06
   9  -4  -2    2.25    1.04
  -9   4   2    2.80    1.28
  -9   4   2    2.90    1.22
   8  -4  -2    0.84    0.83
   8  -4  -2    1.67    0.80
  -8   4   2   -0.61    0.91
  -8   4   2    0.61    1.01
   7  -4  -2    0.76    0.79
   7  -4  -2    2.41    0.81
  -7   4   2    2.74    0.97
  -7   4   2    2.42    0.68
  -7   4   2    3.45    1.12
   6  -4  -2    5.17    1.02
   6  -4  -2    4.75    0.90
  -6   4   2    3.37    0.46
  -6   4   2    5.20    1.10
  -6   4   2    3.80    0.92
   5  -4  -2   26.75    1.67
   5  -4  -2   27.33    1.60
  -5   4   2   28.71    1.22
  -5   4   2   29.39    1.76
  -5   4   2   29.11    1.80
  -5   4   2   28.34    1.46
  -5   4   2   28.56    1.22
  -5   4   2   27.65    1.37
   4  -4  -2   10.80    0.81
   4  -4  -2    9.93    1.07
   4  -4  -2   11.44    0.99
  -4   4   2   11.33    0.88
  -4   4   2   12.59    1.10
  -4   4   2   11.28    0.43
  -4   4   2   11.76    0.71
  -4   4   2   11.99    1.12
  -4   4   2   11.22    0.87
  -4   4   2   11.83    0.87
   3  -4  -2    0.49    0.34
   3  -4  -2    0.11    0.29
   3  -4  -2    0.81    0.37
   3  -4  -2    0.07    0.43
   3  -4  -2    0.20    0.48
  -3   4   2    0.43    0.54
  -3   4   2   -0.11    0.42
  -3   4   2   -0.47    0.37
  -3   4   2    0.01    0.37
  -3   4   2    0.40    0.35
  -3   4   2    0.25    0.44
  -3   4   2   -0.07    0.36
  -3   4   2    0.05    0.35
   2  -4  -2   54.98    2.21
   2  -4  -2   56.29    2.04
   2  -4  -2   53.12    2.10
   2  -4  -2   53.47    2.05
   2  -4  -2   56.44    1.99
   2  -4  -2   56.88    2.09
   2  -4  -2   54.50    2.21
   2  -4  -2   58.93    2.11
  -2   4   2   54.66    2.21
  -2   4   2   56.28    2.05
  -2   4   2   57.79    2.00
  -2   4   2   58.47    2.05
  -2   4   2   57.14    2.59
  -2   4   2   57.20    2.16
  -2   4   2   57.61    2.26
  -2   4   2   56.67    2.09
   1  -4  -2  271.75    8.56
   1  -4  -2  284.49    8.72
   1  -4  -2  282.00    8.43
   1  -4  -2  282.33    8.51
   1  -4  -2  270.01    9.22
   1  -4  -2  272.82    9.01
   1  -4  -2  281.40    8.62
   1  -4  -2  275.10    8.61
  -1   4   2  274.15    8.56
  -1   4   2  290.33    8.42
  -1   4   2  282.30    8.83
  -1   4   2  269.24   11.02
  -1   4   2  276.40    9.03
  -1   4   2  278.78    9.24
  -1   4   2  280.67    8.63
  -1   4   2  283.43    8.50
   0  -4  -2   71.97    2.28
   0  -4  -2   68.93    2.31
   0  -4  -2   72.08    2.31
   0  -4  -2   70.99    2.35
   0  -4  -2   67.78    2.28
   0  -4  -2   68.07    2.54
   0  -4  -2   67.31    2.29
   0   4   2   66.14    2.29
   0   4   2   68.54    2.41
   0   4   2   69.19    2.32
   0   4   2   67.30    2.33
   0   4   2   70.11    2.54
   0   4   2   70.46    3.06
   0   4   2   70.98    2.28
   0   4   2   67.10    2.24
   0   4   2   69.14    2.28
   0   4   2   68.31    2.23
  -1  -4  -2  137.59    4.71
  -1  -4  -2  133.56    4.33
  -1  -4  -2  150.95    4.74
  -1  -4  -2  144.47    4.45
  -1  -4  -2  144.49    4.33
   1   4   2  137.42    5.70
   1   4   2  131.92    4.52
   1   4   2  142.17    5.92
   1   4   2  138.11    4.38
   1   4   2  134.96    4.53
   1   4   2  136.60    4.33
   1   4   2  136.56    4.71
   1   4   2  137.68    4.33
   1   4   2  131.78    4.30
   1   4   2  134.64    4.43
   1   4   2  142.98    4.56
  -2  -4  -2    5.53    0.69
  -2  -4  -2    4.50    0.57
  -2  -4  -2    4.07    0.47
  -2  -4  -2    3.19    0.41
   2   4   2    5.05    0.44
   2   4   2    4.12    0.60
   2   4   2    4.49    0.40
   2   4   2    4.18    0.35
   2   4   2    4.52    0.42
   2   4   2    5.29    0.47
   2   4   2    4.69    0.42
   2   4   2    4.12    0.34
   2   4   2    3.78    0.42
   2   4   2    4.94    0.44
   2   4   2    4.65    0.70
  -3  -4  -2   15.20    0.96
  -3  -4  -2   14.82    1.10
   3   4   2   15.34    0.74
   3   4   2   16.22    0.84
   3   4   2   16.16    0.81
   3   4   2   15.49    0.71
   3   4   2   15.93    0.73
   3   4   2   15.57    0.70
   3   4   2   15.81    1.05
   3   4   2   17.70    0.81
   3   4   2   15.65    0.79
  -4  -4  -2   49.26    1.82
  -4  -4  -2   50.00    2.15
  -4  -4  -2   44.44    2.29
   4   4   2   50.38    2.30
   4   4   2   50.98    2.00
   4   4   2   48.10    1.78
   4   4   2   50.08    2.02
   4   4   2   52.22    1.79
   4   4   2   52.33    1.92
   4   4   2   47.68    1.95
   4   4   2   52.57    1.95
   4   4   2   49.67    2.42
  -5  -4  -2   12.37    0.71
  -5  -4  -2   12.98    1.38
   5   4   2   13.12    0.58
   5   4   2   13.08    0.70
   5   4   2   13.50    1.01
   5   4   2   11.34    0.90
   5   4   2   13.11    0.70
   5   4   2   11.23    0.56
   5   4   2   11.36    0.82
   5   4   2   14.24    0.92
   5   4   2   13.24    1.00
   5   4   2   14.05    1.33
  -6  -4  -2    0.38    0.74
   6   4   2    2.32    0.70
   6   4   2    2.30    0.79
   6   4   2    1.85    0.46
   6   4   2    0.62    0.54
   6   4   2    0.88    0.56
  -7  -4  -2    0.96    1.00
   7   4   2    0.54    0.74
   7   4   2    1.38    0.62
   7   4   2    1.00    0.70
   7   4   2    1.04    0.57
  -8  -4  -2   -0.39    0.94
   8   4   2   -0.16    0.66
   8   4   2   -0.29    0.57
   9  -5  -2    1.54    0.90
   9  -5  -2    3.17    1.15
  -9   5   2    1.61    1.24
  -9   5   2    1.00    1.20
   8  -5  -2   -0.06    0.61
   8  -5  -2    0.17    0.79
   8  -5  -2    1.59    0.82
  -8   5   2    0.88    1.03
  -8   5   2    0.41    0.64
  -8   5   2    0.23    0.90
   7  -5  -2   -0.71    0.69
   7  -5  -2   -0.07    0.66
  -7   5   2   -0.76    0.74
  -7   5   2   -0.92    0.80
  -7   5   2   -0.28    0.53
   6  -5  -2    0.73    0.67
   6  -5  -2    1.07    0.79
  -6   5   2    1.28    0.41
  -6   5   2    0.37    0.75
  -6   5   2    2.01    0.88
   5  -5  -2    0.76    0.61
   5  -5  -2    0.73    0.73
  -5   5   2    0.71    0.36
  -5   5   2   -0.22    0.37
  -5   5   2    0.00    0.65
  -5   5   2    0.34    0.64
  -5   5   2    0.35    0.37
   4  -5  -2    9.14    0.89
   4  -5  -2    7.48    0.98
   4  -5  -2    8.81    0.70
   4  -5  -2    7.95    0.74
  -4   5   2    8.30    0.67
  -4   5   2    9.33    0.99
  -4   5   2    8.07    0.76
  -4   5   2    9.73    1.05
  -4   5   2    6.40    0.76
  -4   5   2    8.48    0.42
  -4   5   2   10.52    0.91
  -4   5   2    8.04    0.78
   3  -5  -2   44.52    1.90
   3  -5  -2   41.92    1.82
   3  -5  -2   42.99    1.73
   3  -5  -2   46.12    1.98
   3  -5  -2   42.65    1.79
  -3   5   2   44.38    1.92
  -3   5   2   41.70    1.88
  -3   5   2   43.28    1.77
  -3   5   2   43.70    1.92
  -3   5   2   44.26    1.70
  -3   5   2   42.37    1.72
  -3   5   2   42.23    2.17
   2  -5  -2   47.97    1.89
   2  -5  -2   48.48    1.91
   2  -5  -2   48.35    2.04
   2  -5  -2   49.25    1.85
   2  -5  -2   46.80    1.89
   2  -5  -2   46.28    1.89
   2  -5  -2   48.04    1.80
   2  -5  -2   49.60    2.04
  -2   5   2   47.46    1.85
  -2   5   2   48.11    2.01
  -2   5   2   49.39    1.80
  -2   5   2   46.80    1.94
  -2   5   2   47.20    2.03
  -2   5   2   48.25    1.86
  -2   5   2   47.70    1.87
  -2   5   2   45.24    2.02
   1  -5  -2  917.34   26.62
   1  -5  -2  856.76   26.01
   1  -5  -2  882.27   28.41
   1  -5  -2  874.46   26.64
   1  -5  -2  878.40   27.32
   1  -5  -2  885.00   26.31
   1  -5  -2  890.36   27.00
   1  -5  -2  875.31   26.48
   1  -5  -2  888.69   27.85
  -1   5   2  860.96   27.28
  -1   5   2  872.29   26.47
  -1   5   2  887.26   27.89
  -1   5   2  853.26   26.95
  -1   5   2  891.67   26.00
  -1   5   2  885.62   26.66
  -1   5   2  859.68   26.26
  -1   5   2  886.26   28.43
   0  -5  -2  249.41    8.29
   0  -5  -2  264.81    7.98
   0  -5  -2  255.40    7.97
   0  -5  -2  252.94    8.15
   0  -5  -2  272.21    8.66
   0  -5  -2  261.55    7.88
   0  -5  -2  258.58    7.93
   0   5   2  258.95    7.97
   0   5   2  251.66    8.26
   0   5   2  261.14   10.37
   0   5   2  270.46    8.66
   0   5   2  256.99    7.90
   0   5   2  255.74    8.31
   0   5   2  259.13    7.97
   0   5   2  259.18    7.86
   0   5   2  250.79    7.93
   0   5   2  261.42    8.13
  -1  -5  -2    8.09    0.68
  -1  -5  -2    6.35    0.59
  -1  -5  -2    7.94    0.60
  -1  -5  -2    7.14    0.58
  -1  -5  -2    7.65    0.49
  -1  -5  -2    7.59    0.53
   1   5   2    7.38    0.64
   1   5   2    8.11    0.37
   1   5   2    8.67    0.65
   1   5   2    8.81    0.56
   1   5   2    7.96    0.67
   1   5   2    6.82    0.73
   1   5   2    7.97    0.35
   1   5   2    7.60    0.46
   1   5   2    7.57    0.61
   1   5   2    7.30    0.78
  -2  -5  -2    3.74    0.56
  -2  -5  -2    3.87    0.46
  -2  -5  -2    2.91    0.57
  -2  -5  -2    2.60    0.46
   2   5   2    3.42    0.60
   2   5   2    3.11    0.38
   2   5   2    3.35    0.31
   2   5   2    3.06    0.35
   2   5   2    3.42    0.64
   2   5   2    3.19    0.40
   2   5   2    3.15    0.49
   2   5   2    3.42    0.47
   2   5   2    3.25    0.27
   2   5   2    2.76    0.43
   2   5   2    1.95    0.45
   2   5   2    3.50    0.40
  -3  -5  -2   15.31    1.07
  -3  -5  -2   13.88    0.94
   3   5   2   16.38    0.97
   3   5   2   16.87    0.89
   3   5   2   16.01    0.84
   3   5   2   17.23    0.79
   3   5   2   16.57    0.83
   3   5   2   17.34    0.76
   3   5   2   16.15    0.73
   3   5   2   15.97    0.81
   3   5   2   15.72    0.75
   3   5   2   16.76    0.80
   3   5   2   14.66    0.71
   3   5   2   17.84    1.15
  -4  -5  -2   10.14    1.09
  -4  -5  -2   10.87    0.98
   4   5   2   10.04    0.62
   4   5   2    9.76    0.73
   4   5   2    9.77    0.88
   4   5   2    9.31    0.61
   4   5   2   10.89    0.77
   4   5   2   10.80    1.10
   4   5   2   10.98    0.71
   4   5   2   11.50    0.75
   4   5   2   10.14    0.52
   4   5   2    9.67    0.76
  -5  -5  -2   13.52    1.44
  -5  -5  -2   14.18    1.25
   5   5   2   12.26    0.60
   5   5   2   12.33    0.97
   5   5   2   13.87    1.36
   5   5   2   13.41    0.95
   5   5   2   14.09    0.82
   5   5   2   12.16    0.93
   5   5   2   11.91    0.72
   5   5   2   13.59    1.01
   5   5   2   13.05    0.95
  -6  -5  -2   -0.32    0.69
   6   5   2    0.52    0.50
   6   5   2    0.56    0.70
   6   5   2    0.38    0.43
   6   5   2    0.73    0.58
   6   5   2    0.91    0.59
   6   5   2    1.04    0.31
  -7  -5  -2    7.78    1.40
   7   5   2    7.51    1.09
   7   5   2    6.98    1.20
   7   5   2    8.71    1.00
   7   5   2    7.77    0.95
  -8  -5  -2    2.30    1.15
   8   5   2    3.01    0.91
   8   5   2    2.30    1.03
   8  -6  -2    0.52    0.83
   8  -6  -2    1.12    0.74
   8  -6  -2    1.05    0.81
  -8   6   2   -0.07    0.96
  -8   6   2    0.98    0.74
  -8   6   2    0.89    1.07
   7  -6  -2    5.01    1.08
   7  -6  -2    4.71    0.98
   7  -6  -2    3.23    0.78
  -7   6   2    4.60    1.23
  -7   6   2    5.23    0.88
  -7   6   2    5.96    1.22
   6  -6  -2    6.19    0.97
   6  -6  -2    6.58    1.15
   6  -6  -2    8.18    0.94
  -6   6   2    6.91    1.26
  -6   6   2    7.27    0.70
  -6   6   2    5.53    1.09
   5  -6  -2    0.48    0.72
   5  -6  -2   -0.53    0.53
   5  -6  -2   -0.50    0.57
  -5   6   2    0.23    0.41
  -5   6   2    0.30    0.40
  -5   6   2   -0.15    0.69
  -5   6   2    1.03    0.80
  -5   6   2    0.12    0.43
   4  -6  -2    1.53    0.44
   4  -6  -2    2.03    0.54
   4  -6  -2    0.77    0.66
   4  -6  -2    1.89    0.60
   4  -6  -2    1.46    0.47
  -4   6   2    2.06    0.52
  -4   6   2    1.44    0.45
  -4   6   2    1.54    0.55
  -4   6   2    2.36    0.71
  -4   6   2    1.81    0.26
  -4   6   2    1.67    0.67
   3  -6  -2   93.34    3.36
   3  -6  -2   94.81    3.36
   3  -6  -2   94.82    3.36
   3  -6  -2   90.65    3.58
   3  -6  -2   98.49    3.58
  -3   6   2   97.49    3.32
  -3   6   2   92.50    3.23
  -3   6   2   95.27    3.31
  -3   6   2   93.33    3.46
  -3   6   2   91.14    3.54
   2  -6  -2    7.22    0.71
   2  -6  -2    7.06    0.70
   2  -6  -2    7.64    0.71
   2  -6  -2    6.33    0.69
   2  -6  -2    6.81    0.74
   2  -6  -2    6.94    0.75
  -2   6   2    8.30    0.83
  -2   6   2    5.22    0.69
  -2   6   2    6.77    0.64
  -2   6   2    5.87    0.70
  -2   6   2    5.47    0.64
  -2   6   2    6.22    0.64
   1  -6  -2   90.78    3.08
   1  -6  -2   84.84    3.08
   1  -6  -2   91.99    3.24
   1  -6  -2   94.27    3.21
   1  -6  -2   95.72    3.27
   1  -6  -2   86.46    3.05
   1  -6  -2   89.62    3.10
   1  -6  -2   91.05    3.15
   1  -6  -2   93.62    3.43
  -1   6   2   92.38    3.27
  -1   6   2   93.65    3.46
  -1   6   2   89.37    3.04
  -1   6   2   90.56    3.22
  -1   6   2   93.12    3.09
  -1   6   2   91.33    3.14
  -1   6   2   92.54    3.11
  -1   6   2   90.21    3.11
   0  -6  -2   12.53    0.69
   0  -6  -2   11.68    0.68
   0  -6  -2   13.38    0.84
   0  -6  -2   13.20    0.95
   0  -6  -2   11.94    0.78
   0  -6  -2   13.28    0.78
   0  -6  -2   13.68    0.63
   0   6   2   11.74    0.74
   0   6   2   12.14    0.87
   0   6   2   12.26    0.79
   0   6   2   11.84    0.75
   0   6   2   11.28    0.68
   0   6   2   11.46    0.76
   0   6   2   11.77    0.92
   0   6   2   12.02    1.13
  -1  -6  -2    0.90    0.42
  -1  -6  -2   -0.27    0.38
  -1  -6  -2    1.06    0.40
  -1  -6  -2    0.89    0.34
  -1  -6  -2    0.59    0.48
  -1  -6  -2    0.46    0.27
   1   6   2    1.01    0.42
   1   6   2    0.54    0.45
   1   6   2    0.75    0.23
   1   6   2    1.19    0.35
   1   6   2    0.83    0.40
   1   6   2    0.81    0.54
   1   6   2    1.00    0.44
   1   6   2    0.64    0.25
   1   6   2    0.42    0.14
  -2  -6  -2   97.00    3.66
  -2  -6  -2  110.48    3.92
   2   6   2  107.22    3.65
   2   6   2  109.14    3.37
   2   6   2  105.88    3.49
   2   6   2  107.21    3.53
   2   6   2  109.94    3.82
   2   6   2  109.97    3.65
   2   6   2  109.91    4.79
   2   6   2  107.30    3.24
   2   6   2  100.90    3.49
   2   6   2  106.08    3.62
   2   6   2  106.68    3.61
   2   6   2  108.12    4.67
   2   6   2  107.57    3.43
  -3  -6  -2    1.58    0.53
  -3  -6  -2    2.12    0.54
   3   6   2    1.54    0.39
   3   6   2    1.65    0.24
   3   6   2    1.82    0.34
   3   6   2    1.84    0.28
   3   6   2    1.38    0.39
   3   6   2    2.00    0.29
   3   6   2    1.57    0.30
   3   6   2    1.63    0.29
   3   6   2    1.57    0.37
   3   6   2    2.21    0.51
   3   6   2    1.65    0.47
   3   6   2    2.27    0.42
   3   6   2    1.61    0.28
  -4  -6  -2   14.04    1.26
  -4  -6  -2   11.79    0.99
   4   6   2   13.21    0.73
   4   6   2   12.33    0.70
   4   6   2   12.97    0.74
   4   6   2   13.74    0.73
   4   6   2   12.36    0.66
   4   6   2   11.05    0.81
   4   6   2   10.82    0.84
   4   6   2   12.28    0.88
   4   6   2   13.58    0.82
   4   6   2   11.96    0.89
   4   6   2   11.61    0.56
   4   6   2   12.22    0.76
   4   6   2   11.31    1.01
   4   6   2   13.29    1.00
  -5  -6  -2   24.55    1.67
  -5  -6  -2   24.96    1.62
   5   6   2   26.07    1.44
   5   6   2   25.79    1.39
   5   6   2   29.53    1.41
   5   6   2   27.87    1.27
   5   6   2   26.91    1.82
   5   6   2   24.56    1.23
   5   6   2   27.26    1.08
   5   6   2   26.31    1.16
   5   6   2   27.47    1.34
   5   6   2   24.93    1.50
   5   6   2   27.67    1.37
   5   6   2   26.38    1.04
  -6  -6  -2    2.75    0.86
   6   6   2    2.45    0.64
   6   6   2    2.32    0.40
   6   6   2    2.31    0.65
   6   6   2    2.55    0.86
   6   6   2    2.15    0.57
   6   6   2    2.19    0.59
   6   6   2    2.39    0.47
  -7  -6  -2    5.08    1.21
   7   6   2    2.49    0.75
   7   6   2    1.89    0.66
   7   6   2    2.94    0.66
   7   6   2    2.36    1.00
  -8  -6  -2    2.06    1.10
   8   6   2    1.63    0.75
   8   6   2    0.26    0.96
   8  -7  -2    0.83    0.68
   8  -7  -2    0.01    0.76
   8  -7  -2    1.40    0.99
  -8   7   2    0.36    0.97
  -8   7   2   -0.17    0.71
  -8   7   2   -0.02    0.94
   7  -7  -2   -0.05    0.65
   7  -7  -2    1.40    0.89
   7  -7  -2    1.76    0.68
  -7   7   2   -0.09    0.90
  -7   7   2    0.97    0.92
  -7   7   2    0.65    0.69
   6  -7  -2    5.40    1.09
   6  -7  -2    8.63    1.00
   6  -7  -2    5.75    0.98
  -6   7   2    6.06    1.10
  -6   7   2    8.18    1.36
  -6   7   2    8.38    0.76
   5  -7  -2    7.86    0.90
   5  -7  -2    9.27    1.19
   5  -7  -2    8.82    1.05
  -5   7   2    8.51    1.07
  -5   7   2    8.01    1.12
  -5   7   2    7.04    1.19
  -5   7   2    8.50    0.81
  -5   7   2    9.81    0.89
   4  -7  -2    8.12    0.80
   4  -7  -2    6.80    0.79
   4  -7  -2    7.46    0.89
   4  -7  -2    6.22    0.94
  -4   7   2    6.28    0.68
  -4   7   2    6.78    0.93
  -4   7   2    7.19    0.54
  -4   7   2    6.08    0.97
  -4   7   2    5.80    0.75
   3  -7  -2   44.41    1.96
   3  -7  -2   46.67    1.97
   3  -7  -2   47.49    2.02
   3  -7  -2   47.87    2.10
   3  -7  -2   47.75    2.10
  -3   7   2   44.27    2.07
  -3   7   2   47.96    1.93
  -3   7   2   46.60    2.06
  -3   7   2   47.75    1.95
  -3   7   2   47.34    1.91
   2  -7  -2    0.78    0.44
   2  -7  -2    0.37    0.43
   2  -7  -2    1.52    0.49
   2  -7  -2    1.44    0.51
   2  -7  -2    1.04    0.47
   2  -7  -2    0.78    0.51
  -2   7   2    0.89    0.43
  -2   7   2    1.47    0.44
  -2   7   2    0.58    0.48
  -2   7   2    1.15    0.48
   1  -7  -2   14.90    0.86
   1  -7  -2   14.53    0.99
   1  -7  -2   12.94    0.83
   1  -7  -2   13.79    0.88
   1  -7  -2   15.46    1.10
   1  -7  -2   13.85    1.00
   1  -7  -2   14.42    0.99
   1  -7  -2   14.84    0.96
  -1   7   2   14.64    0.89
  -1   7   2   15.29    0.91
  -1   7   2   13.60    0.98
  -1   7   2   14.55    0.92
  -1   7   2   14.67    0.93
  -1   7   2   15.08    0.90
  -1   7   2   15.31    0.87
   0  -7  -2    1.13    0.51
   0  -7  -2    1.09    0.39
   0  -7  -2    0.84    0.46
   0  -7  -2    0.42    0.35
   0  -7  -2    0.40    0.44
   0  -7  -2    1.36    0.43
   0  -7  -2    1.01    0.42
   0  -7  -2    0.52    0.27
   0  -7  -2    1.24    0.34
   0   7   2    1.30    0.46
   0   7   2    1.19    0.44
   0   7   2    1.16    0.36
   0   7   2    1.72    0.44
   0   7   2    1.27    0.53
   0   7   2    1.27    0.52
   0   7   2    0.99    0.31
   0   7   2    0.94    0.41
  -1  -7  -2    4.97    0.51
  -1  -7  -2    4.97    0.65
  -1  -7  -2    5.10    0.72
  -1  -7  -2    5.68    0.61
  -1  -7  -2    5.18    0.41
  -1  -7  -2    4.44    0.56
   1   7   2    5.06    0.59
   1   7   2    4.09    0.74
   1   7   2    4.63    0.24
   1   7   2    4.13    0.47
   1   7   2    5.68    0.56
   1   7   2    4.75    0.39
   1   7   2    4.08    0.64
   1   7   2    5.79    0.66
  -2  -7  -2   31.64    1.47
  -2  -7  -2   30.01    1.54
   2   7   2   30.97    1.73
   2   7   2   30.90    1.18
   2   7   2   30.32    1.82
   2   7   2   30.54    1.36
   2   7   2   31.99    1.41
   2   7   2   32.04    1.48
   2   7   2   29.71    1.16
   2   7   2   30.97    1.08
   2   7   2   30.90    1.30
   2   7   2   30.49    1.30
  -3  -7  -2    9.18    0.90
  -3  -7  -2    9.89    0.93
   3   7   2   10.82    0.81
   3   7   2    9.03    0.54
   3   7   2    8.83    0.70
   3   7   2    8.77    0.48
   3   7   2    9.35    0.74
   3   7   2    8.21    0.50
   3   7   2    8.56    0.94
   3   7   2   10.01    0.95
   3   7   2    8.74    0.38
   3   7   2    9.43    1.06
   3   7   2    9.89    0.73
   3   7   2    9.20    0.53
   3   7   2    8.88    0.57
  -4  -7  -2    4.32    0.81
  -4  -7  -2    3.55    0.70
   4   7   2    3.94    0.42
   4   7   2    4.20    0.34
   4   7   2    3.38    0.62
   4   7   2    3.51    0.67
   4   7   2    4.07    0.49
   4   7   2    3.73    0.69
   4   7   2    4.05    0.48
   4   7   2    3.25    0.53
   4   7   2    3.80    0.49
   4   7   2    2.94    0.48
   4   7   2    3.26    0.55
   4   7   2    4.77    0.59
   4   7   2    3.28    0.36
   4   7   2    4.32    0.37
  -5  -7  -2    2.72    0.83
  -5  -7  -2    4.20    0.82
   5   7   2    3.55    0.46
   5   7   2    3.11    0.32
   5   7   2    2.41    0.26
   5   7   2    4.21    0.60
   5   7   2    3.14    0.44
   5   7   2    3.61    0.49
   5   7   2    2.11    0.54
   5   7   2    2.72    0.26
   5   7   2    3.24    0.59
   5   7   2    1.72    0.78
   5   7   2    3.54    0.62
   5   7   2    3.12    0.57
   5   7   2    2.57    0.62
   5   7   2    3.00    0.55
   5   7   2    2.81    0.36
  -6  -7  -2    1.16    0.76
  -6  -7  -2    1.20    0.85
   6   7   2    1.34    0.43
   6   7   2    1.66    0.45
   6   7   2    2.09    0.54
   6   7   2    1.70    0.80
   6   7   2    1.16    0.50
   6   7   2    1.92    0.62
   6   7   2    1.52    0.55
   6   7   2    2.03    0.60
   6   7   2    2.02    0.45
  -7  -7  -2    0.16    0.84
   7   7   2   -0.02    0.58
   7   7   2    0.37    0.54
   7   7   2    0.54    0.80
  -8  -7  -2   -0.43    0.97
   8   7   2   -1.35    0.79
   8  -8  -2   11.94    1.51
   8  -8  -2    7.83    1.21
   8  -8  -2    8.58    1.44
  -8   8   2    9.18    1.29
  -8   8   2   10.42    1.62
  -8   8   2    6.77    1.54
   7  -8  -2   21.68    2.01
   7  -8  -2   16.92    1.52
   7  -8  -2   21.21    1.86
  -7   8   2   20.03    1.93
  -7   8   2   20.29    1.53
  -7   8   2   21.60    2.18
   6  -8  -2    5.84    1.04
   6  -8  -2    9.24    1.31
   6  -8  -2    8.55    1.03
  -6   8   2    7.56    1.35
  -6   8   2    7.47    0.78
  -6   8   2    8.27    1.22
   5  -8  -2    6.37    0.90
   5  -8  -2    6.43    1.09
   5  -8  -2    5.99    0.99
  -5   8   2    5.69    1.12
  -5   8   2    5.90    0.99
  -5   8   2    7.73    0.84
  -5   8   2    5.32    0.70
   4  -8  -2    1.04    0.69
   4  -8  -2    1.77    0.59
   4  -8  -2    1.77    0.61
  -4   8   2    2.19    0.61
  -4   8   2    2.89    0.79
  -4   8   2    2.50    0.63
  -4   8   2    1.01    0.66
  -4   8   2    1.71    0.57
  -4   8   2    2.01    0.38
   3  -8  -2   12.48    1.02
   3  -8  -2   11.56    1.05
   3  -8  -2   13.54    1.10
   3  -8  -2   11.09    0.98
   3  -8  -2   11.41    0.89
  -3   8   2    8.58    0.94
  -3   8   2   10.89    0.89
  -3   8   2   10.24    0.89
  -3   8   2   12.77    0.96
   2  -8  -2   31.29    1.60
   2  -8  -2   28.76    1.49
   2  -8  -2   29.26    1.45
   2  -8  -2   28.80    1.43
   2  -8  -2   30.39    1.50
  -2   8   2   29.32    1.39
  -2   8   2   27.80    1.40
  -2   8   2   28.71    1.40
  -2   8   2   27.95    1.34
   1  -8  -2   13.14    0.95
   1  -8  -2   12.95    0.80
   1  -8  -2   10.30    0.96
   1  -8  -2   12.08    0.90
   1  -8  -2   12.06    0.75
   1  -8  -2   13.45    0.93
  -1   8   2   12.97    0.91
  -1   8   2   12.67    0.94
  -1   8   2   11.87    0.85
  -1   8   2   11.86    0.85
  -1   8   2   12.39    0.79
  -1   8   2   14.15    0.86
   0  -8  -2   27.97    1.35
   0  -8  -2   26.99    1.26
   0  -8  -2   31.26    1.55
   0  -8  -2   26.21    1.48
   0  -8  -2   28.48    1.41
   0  -8  -2   27.49    1.16
   0  -8  -2   27.94    1.37
   0  -8  -2   27.53    1.09
   0  -8  -2   29.71    1.26
   0  -8  -2   26.00    1.08
   0  -8  -2   25.45    1.22
   0   8   2   27.37    1.21
   0   8   2   26.93    1.36
   0   8   2   26.43    1.21
   0   8   2   27.55    1.31
   0   8   2   27.46    1.37
   0   8   2   27.60    1.23
   0   8   2   27.66    1.11
  -1  -8  -2    9.01    0.90
  -1  -8  -2    9.73    0.66
  -1  -8  -2    7.82    0.69
  -1  -8  -2    8.67    0.55
  -1  -8  -2   10.13    0.78
   1   8   2    9.78    0.81
   1   8   2   10.08    0.79
   1   8   2    9.67    0.73
   1   8   2    8.77    0.64
   1   8   2    9.35    0.56
  -2  -8  -2    0.15    0.42
  -2  -8  -2   -0.58    0.44
   2   8   2    0.75    0.44
   2   8   2   -0.20    0.23
   2   8   2    0.08    0.20
   2   8   2    0.50    0.34
   2   8   2   -0.39    0.47
   2   8   2   -0.11    0.36
   2   8   2    0.27    0.40
   2   8   2   -0.19    0.31
  -3  -8  -2    5.19    0.76
  -3  -8  -2    5.06    0.66
   3   8   2    4.15    0.33
   3   8   2    5.11    0.47
   3   8   2    5.13    0.45
   3   8   2    4.99    0.57
   3   8   2    5.39    0.79
   3   8   2    5.24    0.35
   3   8   2    5.08    0.83
   3   8   2    4.23    0.56
   3   8   2    4.17    0.38
   3   8   2    5.71    0.67
   3   8   2    5.08    0.62
   3   8   2    5.03    0.29
   3   8   2    5.36    0.51
  -4  -8  -2    0.40    0.56
  -4  -8  -2    0.43    0.61
   4   8   2    0.70    0.21
   4   8   2    0.56    0.53
   4   8   2    0.34    0.35
   4   8   2    0.43    0.30
   4   8   2    0.52    0.13
   4   8   2    0.40    0.65
   4   8   2    0.18    0.34
   4   8   2    0.94    0.60
   4   8   2    0.53    0.44
   4   8   2    0.25    0.38
   4   8   2    0.63    0.22
   4   8   2    1.00    0.38
   4   8   2    0.74    0.23
  -5  -8  -2    0.80    0.68
  -5  -8  -2    1.22    0.72
   5   8   2    0.66    0.43
   5   8   2    1.05    0.33
   5   8   2    0.55    0.29
   5   8   2    1.72    0.56
   5   8   2    1.00    0.14
   5   8   2    0.88    0.49
   5   8   2    0.81    0.55
   5   8   2    1.60    0.45
   5   8   2    1.77    0.46
   5   8   2    1.44    0.77
   5   8   2    1.17    0.40
  -6  -8  -2   -0.12    0.67
  -6  -8  -2   -1.26    0.65
   6   8   2    0.61    0.72
   6   8   2    0.50    0.42
   6   8   2    0.03    0.43
   6   8   2    0.23    0.50
   6   8   2    0.02    0.52
   6   8   2    0.65    0.44
   6   8   2    0.21    0.42
  -7  -8  -2   -0.68    0.73
   7   8   2    0.39    0.72
   7   8   2    0.44    0.58
  -8  -8  -2    0.86    1.04
   8   8   2   -1.46    0.80
   8   8   2   -0.47    0.80
   8  -9  -2    4.30    1.16
   8  -9  -2    3.08    1.13
   8  -9  -2    3.29    0.91
  -8   9   2    3.27    0.98
  -8   9   2    4.39    1.24
  -8   9   2    2.38    1.22
   7  -9  -2   10.38    1.39
   7  -9  -2    9.40    1.23
   7  -9  -2   12.25    1.60
  -7   9   2   10.61    1.30
  -7   9   2    9.80    1.63
  -7   9   2   14.25    1.74
   6  -9  -2    5.94    0.96
   6  -9  -2    4.07    1.02
   6  -9  -2    8.67    1.31
  -6   9   2    7.32    1.32
  -6   9   2    7.49    0.84
  -6   9   2    7.09    1.24
   5  -9  -2    2.68    0.77
   5  -9  -2    1.99    0.85
   5  -9  -2    1.83    0.80
  -5   9   2    3.27    0.89
  -5   9   2    3.69    0.67
  -5   9   2    2.42    0.95
  -5   9   2    2.20    0.66
   4  -9  -2   -0.30    0.61
   4  -9  -2    0.45    0.63
   4  -9  -2    0.69    0.67
  -4   9   2    0.68    0.51
  -4   9   2    0.87    0.38
  -4   9   2    1.81    0.72
  -4   9   2   -0.11    0.65
  -4   9   2    1.17    0.59
  -4   9   2    1.23    0.63
   3  -9  -2   12.39    1.07
   3  -9  -2   10.68    1.10
   3  -9  -2   12.37    1.17
  -3   9   2   11.27    0.98
  -3   9   2   13.19    1.07
  -3   9   2   13.45    1.06
  -3   9   2   12.09    1.11
  -3   9   2   12.32    0.91
   2  -9  -2   15.46    1.11
   2  -9  -2   16.67    1.12
   2  -9  -2   17.07    1.21
  -2   9   2   17.84    1.10
  -2   9   2   15.46    1.04
  -2   9   2   15.31    1.02
  -2   9   2   19.11    1.09
   1  -9  -2   13.66    0.84
   1  -9  -2   17.55    1.18
   1  -9  -2   13.55    1.00
   1  -9  -2   15.17    0.88
   1  -9  -2   14.09    0.93
   1  -9  -2   13.83    1.00
  -1   9   2   15.05    0.92
  -1   9   2   15.08    1.00
  -1   9   2   15.30    0.90
  -1   9   2   15.34    0.92
  -1   9   2   13.76    0.94
  -1   9   2   14.33    0.97
   0  -9  -2  176.51    5.79
   0  -9  -2  175.71    5.83
   0  -9  -2  171.94    6.24
   0  -9  -2  168.75    5.53
   0  -9  -2  167.63    5.88
   0  -9  -2  173.37    7.23
   0  -9  -2  171.24    5.83
   0  -9  -2  174.95    5.47
   0   9   2  175.94    5.79
   0   9   2  172.82    5.56
   0   9   2  176.25    5.82
   0   9   2  169.77    5.83
   0   9   2  177.41    5.51
   0   9   2  174.53    5.47
  -1  -9  -2   96.73    3.32
  -1  -9  -2  102.53    3.54
  -1  -9  -2   99.62    3.21
  -1  -9  -2   89.94    3.79
  -1  -9  -2   96.01    3.37
   1   9   2   99.62    3.30
   1   9   2  100.97    3.29
   1   9   2   95.96    3.37
   1   9   2  105.22    3.57
   1   9   2   98.07    3.52
  -2  -9  -2   88.86    3.48
  -2  -9  -2   86.27    3.21
  -2  -9  -2   84.56    2.88
   2   9   2   85.81    2.93
   2   9   2   85.95    3.17
   2   9   2   89.80    3.14
   2   9   2   84.31    2.91
   2   9   2   85.73    2.84
   2   9   2   80.31    3.90
   2   9   2   84.34    3.62
  -3  -9  -2  110.95    4.33
  -3  -9  -2  108.64    4.03
   3   9   2  117.15    4.39
   3   9   2  110.71    3.83
   3   9   2  108.25    5.12
   3   9   2  110.82    3.78
   3   9   2  115.58    3.91
   3   9   2  115.74    3.71
   3   9   2  109.83    3.79
   3   9   2  109.13    4.52
   3   9   2  112.37    3.55
  -4  -9  -2   20.34    1.50
   4   9   2   19.70    0.75
   4   9   2   20.13    1.61
   4   9   2   19.82    1.18
   4   9   2   19.44    0.90
   4   9   2   20.80    1.06
   4   9   2   19.00    0.71
   4   9   2   20.10    1.26
   4   9   2   21.48    1.43
   4   9   2   19.81    0.90
   4   9   2   18.33    0.87
   4   9   2   21.07    1.08
   4   9   2   20.86    1.38
  -5  -9  -2    0.62    0.70
  -5  -9  -2    0.07    0.64
   5   9   2    0.39    0.37
   5   9   2    0.55    0.34
   5   9   2    0.92    0.52
   5   9   2    1.19    0.62
   5   9   2    0.69    0.36
   5   9   2    1.16    0.45
   5   9   2    0.67    0.71
   5   9   2    0.38    0.41
   5   9   2    1.25    0.58
  -6  -9  -2    0.20    0.78
  -6  -9  -2   -0.55    0.65
   6   9   2    1.31    0.80
   6   9   2   -0.40    0.56
   6   9   2    0.40    0.52
   6   9   2    1.00    0.82
   6   9   2    0.45    0.48
  -7  -9  -2   -0.24    0.82
  -7  -9  -2   -0.73    0.83
   7   9   2    0.91    0.80
   7   9   2   -0.31    0.58
   7   9   2    1.78    0.67
   7   9   2    1.01    0.89
   8   9   2    0.50    0.98
   8   9   2    1.72    1.03
   8 -10  -2    3.37    1.22
   8 -10  -2    4.19    1.02
   8 -10  -2    4.54    1.35
   8 -10  -2    4.11    1.17
  -8  10   2    3.79    1.29
  -8  10   2    3.43    1.02
  -8  10   2    5.33    1.48
   7 -10  -2    6.10    1.16
   7 -10  -2    3.40    1.10
   7 -10  -2    4.07    0.88
  -7  10   2    2.04    1.07
  -7  10   2    4.20    0.95
  -7  10   2    5.72    1.32
   6 -10  -2   -0.13    0.81
   6 -10  -2    1.12    0.73
   6 -10  -2    1.27    0.80
  -6  10   2    1.03    0.87
  -6  10   2    0.05    0.82
  -6  10   2   -0.03    0.47
   5 -10  -2    5.89    1.09
   5 -10  -2    4.08    0.97
   5 -10  -2    4.86    0.85
  -5  10   2    6.02    1.07
  -5  10   2    7.06    1.21
  -5  10   2    5.53    0.89
  -5  10   2    4.53    0.76
   4 -10  -2    7.56    1.02
   4 -10  -2    7.95    1.14
   4 -10  -2    8.12    1.10
  -4  10   2    6.78    0.90
  -4  10   2    8.50    1.05
  -4  10   2    8.02    1.04
  -4  10   2    7.78    0.72
  -4  10   2    6.41    0.87
  -4  10   2    8.33    1.20
   3 -10  -2   35.46    1.82
   3 -10  -2   35.76    1.94
   3 -10  -2   31.46    1.85
  -3  10   2   35.45    1.67
  -3  10   2   35.80    1.72
  -3  10   2   32.84    1.78
  -3  10   2   35.00    1.93
  -3  10   2   34.87    1.74
  -3  10   2   37.99    1.79
   2 -10  -2   35.97    1.92
   2 -10  -2   39.33    1.91
   2 -10  -2   41.25    1.91
  -2  10   2   41.25    1.77
  -2  10   2   39.49    1.83
  -2  10   2   40.28    1.83
  -2  10   2   37.80    1.82
  -2  10   2   38.84    1.78
   1 -10  -2   10.58    0.79
   1 -10  -2   11.45    0.90
   1 -10  -2   14.28    1.04
   1 -10  -2   13.12    0.81
  -1  10   2   11.47    0.87
  -1  10   2   11.47    0.97
  -1  10   2   11.04    0.86
  -1  10   2   12.53    0.84
   0 -10  -2   96.47    3.31
   0 -10  -2   94.94    3.52
   0 -10  -2   91.94    3.15
   0 -10  -2   95.42    3.25
   0 -10  -2   97.78    3.82
   0 -10  -2   98.31    3.47
   0 -10  -2   93.76    4.06
   0  10   2   95.91    3.44
   0  10   2   95.80    3.26
   0  10   2   90.47    3.48
   0  10   2   97.50    3.30
   0  10   2  100.15    3.18
  -1 -10  -2   54.53    1.98
  -1 -10  -2   53.24    2.53
  -1 -10  -2   54.89    2.31
   1  10   2   61.65    2.34
   1  10   2   56.22    2.07
   1  10   2   56.50    2.12
   1  10   2   58.50    2.13
   1  10   2   62.17    2.79
  -2 -10  -2    4.26    0.87
  -2 -10  -2    3.74    0.67
  -2 -10  -2    4.40    0.49
   2  10   2    3.55    0.42
   2  10   2    3.78    0.82
   2  10   2    3.52    0.50
   2  10   2    2.34    0.55
   2  10   2    2.63    0.39
  -3 -10  -2    7.98    0.89
  -3 -10  -2    9.28    1.10
   3  10   2    9.98    1.17
   3  10   2    7.40    0.57
   3  10   2    8.01    0.70
   3  10   2    8.86    0.66
   3  10   2    9.01    0.56
   3  10   2    6.71    0.66
   3  10   2    8.06    0.97
   3  10   2    9.24    1.06
   3  10   2    7.72    0.79
  -4 -10  -2   30.11    1.78
   4  10   2   30.67    1.30
   4  10   2   28.56    0.96
   4  10   2   27.84    1.02
   4  10   2   29.85    1.74
   4  10   2   26.69    1.91
   4  10   2   28.83    1.80
   4  10   2   28.33    1.21
   4  10   2   27.73    1.03
   4  10   2   29.82    1.37
   4  10   2   25.57    0.99
   4  10   2   28.12    1.58
   4  10   2   24.51    1.20
  -5 -10  -2   27.07    1.85
   5  10   2   29.08    1.31
   5  10   2   28.18    1.34
   5  10   2   28.95    1.32
   5  10   2   29.43    1.81
   5  10   2   31.13    1.55
   5  10   2   32.70    2.23
   5  10   2   27.56    1.51
   5  10   2   27.76    1.69
  -6 -10  -2   15.21    1.57
  -6 -10  -2   12.97    1.46
   6  10   2   17.12    1.22
   6  10   2   14.08    1.33
   6  10   2   17.86    1.81
   6  10   2   15.91    1.72
   6  10   2   15.05    1.24
  -7 -10  -2    7.28    1.31
   7  10   2    7.98    1.07
   7  10   2   10.37    1.55
   7  10   2   12.37    1.75
   8 -11  -2   -0.76    1.00
   8 -11  -2    0.34    1.02
  -8  11   2    0.51    0.83
  -8  11   2    0.56    1.11
   7 -11  -2   10.53    1.62
   7 -11  -2    6.84    1.11
   7 -11  -2   10.33    1.59
   7 -11  -2    7.13    1.30
  -7  11   2    9.74    1.46
  -7  11   2    4.72    1.35
  -7  11   2    9.17    1.32
   6 -11  -2   12.95    1.38
   6 -11  -2   14.60    1.61
   6 -11  -2   12.15    1.50
  -6  11   2   12.76    1.15
  -6  11   2   14.03    1.61
  -6  11   2   11.47    1.64
   5 -11  -2   63.60    3.17
   5 -11  -2   65.61    2.95
   5 -11  -2   67.46    3.12
  -5  11   2   68.86    2.83
  -5  11   2   62.57    3.23
  -5  11   2   59.95    3.03
  -5  11   2   68.04    3.06
   4 -11  -2   38.82    2.22
   4 -11  -2   37.46    2.04
   4 -11  -2   41.66    2.26
  -4  11   2   39.42    2.00
  -4  11   2   39.26    2.19
  -4  11   2   41.57    1.99
  -4  11   2   41.95    1.81
  -4  11   2   38.02    2.21
  -4  11   2   38.31    2.12
   3 -11  -2   24.45    1.58
   3 -11  -2   27.61    1.67
   3 -11  -2   25.88    1.68
  -3  11   2   27.50    1.48
  -3  11   2   26.45    1.56
  -3  11   2   25.37    1.53
  -3  11   2   24.33    1.73
  -3  11   2   26.25    1.63
   2 -11  -2   39.32    1.94
   2 -11  -2   38.00    1.84
   2 -11  -2   40.83    1.96
  -2  11   2   38.27    1.85
  -2  11   2   34.73    2.10
  -2  11   2   39.44    1.88
  -2  11   2   38.47    1.80
  -2  11   2   39.01    1.78
  -2  11   2   38.48    1.91
   1 -11  -2   48.54    1.97
   1 -11  -2   51.53    2.05
   1 -11  -2   49.84    2.23
   1 -11  -2   50.54    2.18
  -1  11   2   48.22    2.02
  -1  11   2   48.90    2.53
  -1  11   2   53.78    2.22
  -1  11   2   49.04    2.28
  -1  11   2   50.76    2.02
  -1  11   2   50.00    2.06
   0 -11  -2    0.20    0.47
   0 -11  -2    0.34    0.32
   0 -11  -2    0.32    0.60
   0 -11  -2    0.31    0.28
   0 -11  -2    0.27    0.25
   0 -11  -2    0.19    0.42
   0  11   2   -0.06    0.38
   0  11   2   -0.10    0.48
   0  11   2   -0.61    0.37
   0  11   2   -0.37    0.27
   0  11   2    0.15    0.35
   0  11   2   -1.01    0.61
  -1 -11  -2   42.20    1.59
  -1 -11  -2   43.66    1.96
  -1 -11  -2   43.06    2.19
   1  11   2   42.77    1.69
   1  11   2   42.33    1.72
   1  11   2   41.87    2.29
   1  11   2   42.45    1.95
   1  11   2   41.86    1.73
  -2 -11  -2   29.75    1.85
  -2 -11  -2   28.20    1.59
  -2 -11  -2   26.97    1.27
   2  11   2   29.27    1.83
   2  11   2   28.64    1.24
   2  11   2   28.22    1.22
   2  11   2   29.25    1.48
   2  11   2   30.01    1.76
   2  11   2   29.10    1.33
  -3 -11  -2   25.87    1.77
  -3 -11  -2   24.33    1.52
   3  11   2   25.28    1.67
   3  11   2   24.58    1.10
   3  11   2   23.98    1.17
   3  11   2   27.05    1.37
   3  11   2   24.19    1.65
   3  11   2   24.37    1.01
   3  11   2   23.77    1.65
   3  11   2   23.16    1.18
  -4 -11  -2    0.70    0.70
   4  11   2    1.30    0.60
   4  11   2   -0.20    0.62
   4  11   2    0.24    0.36
   4  11   2    0.06    0.58
   4  11   2   -0.68    0.61
   4  11   2   -0.20    0.42
  -5 -11  -2    0.34    0.69
   5  11   2   -0.25    0.62
   5  11   2    0.58    0.41
   5  11   2    0.66    0.72
   5  11   2    0.51    0.36
   5  11   2    0.25    0.57
   5  11   2    0.26    0.46
  -6 -11  -2    0.72    0.79
   6  11   2    0.49    0.79
   6  11   2    1.14    0.82
   6  11   2    0.63    0.72
   6  11   2    1.15    0.64
   6  11   2   -0.19    0.54
  -7 -11  -2    0.38    0.96
   7  11   2    2.01    0.96
   7  11   2   -0.40    0.69
   7  11   2    1.88    0.96
   7 -12  -2    0.24    0.96
   7 -12  -2    0.61    0.80
   7 -12  -2    0.37    1.02
   7 -12  -2   -0.41    0.92
  -7  12   2   -1.36    0.84
  -7  12   2    1.04    1.01
  -7  12   2   -0.68    0.71
   6 -12  -2    1.47    0.86
   6 -12  -2    1.01    0.91
   6 -12  -2    1.11    0.94
   6 -12  -2    0.61    0.69
  -6  12   2    1.22    0.94
  -6  12   2    2.33    0.65
  -6  12   2    1.96    1.14
   5 -12  -2    3.81    0.86
   5 -12  -2    4.92    1.02
   5 -12  -2    5.91    1.17
   5 -12  -2    5.35    1.12
  -5  12   2    3.98    0.97
  -5  12   2    3.86    0.80
  -5  12   2    3.40    0.86
  -5  12   2    3.23    1.11
   4 -12  -2   19.42    1.51
   4 -12  -2   18.57    1.46
   4 -12  -2   17.25    1.51
   4 -12  -2   17.73    1.66
  -4  12   2   15.32    1.37
  -4  12   2   16.02    1.51
  -4  12   2   20.21    1.59
  -4  12   2   18.77    1.20
  -4  12   2   21.33    1.42
  -4  12   2   21.93    1.63
   3 -12  -2   23.62    1.59
   3 -12  -2   25.02    1.60
   3 -12  -2   19.05    1.69
   3 -12  -2   23.43    1.64
  -3  12   2   23.75    1.53
  -3  12   2   26.56    1.47
  -3  12   2   21.67    1.58
  -3  12   2   24.24    1.50
  -3  12   2   24.86    1.78
  -3  12   2   22.01    1.64
   2 -12  -2   29.36    1.74
   2 -12  -2   32.51    1.77
   2 -12  -2   31.53    1.64
  -2  12   2   31.26    1.72
  -2  12   2   30.66    1.60
  -2  12   2   31.24    1.71
  -2  12   2   28.82    1.64
  -2  12   2   29.44    1.99
  -2  12   2   30.06    1.63
   1 -12  -2   39.73    2.00
   1 -12  -2   43.61    2.00
   1 -12  -2   42.45    1.83
   1 -12  -2   38.24    1.75
  -1  12   2   40.89    1.81
  -1  12   2   38.70    2.26
  -1  12   2   39.39    1.76
  -1  12   2   40.87    1.96
  -1  12   2   40.76    1.83
  -1  12   2   43.02    2.13
   0 -12  -2  114.26    4.47
   0 -12  -2  103.32    3.59
   0 -12  -2  105.07    4.03
   0 -12  -2  109.35    3.98
   0 -12  -2  106.18    3.71
   0 -12  -2  113.86    3.78
   0  12   2  108.27    4.02
   0  12   2  110.02    4.68
   0  12   2  112.12    3.76
   0  12   2  106.83    4.32
   0  12   2  109.82    3.79
  -1 -12  -2    9.66    1.19
  -1 -12  -2    8.50    0.64
  -1 -12  -2    8.33    0.93
   1  12   2    7.16    0.67
   1  12   2    8.81    1.24
   1  12   2    7.86    0.72
   1  12   2    7.52    1.02
   1  12   2    7.93    0.89
   1  12   2    7.78    0.76
  -2 -12  -2   10.95    1.12
  -2 -12  -2   11.23    1.32
   2  12   2   10.04    0.75
   2  12   2   12.52    1.07
   2  12   2   11.38    0.87
   2  12   2   12.17    1.36
   2  12   2   11.07    0.74
   2  12   2   10.99    1.22
  -3 -12  -2   11.26    1.36
  -3 -12  -2   10.69    1.15
   3  12   2   13.18    1.07
   3  12   2   10.53    1.14
   3  12   2   12.77    1.31
   3  12   2   11.25    1.37
   3  12   2   10.61    0.79
   3  12   2   11.99    0.68
   3  12   2   11.77    0.73
  -4 -12  -2   10.79    1.36
   4  12   2    9.34    0.74
   4  12   2   10.87    0.95
   4  12   2   10.72    1.31
   4  12   2    9.43    1.16
   4  12   2    9.83    1.24
   4  12   2    9.57    1.08
  -5 -12  -2   20.35    1.74
   5  12   2   17.94    1.68
   5  12   2   18.88    1.12
   5  12   2   19.96    1.50
   5  12   2   21.90    1.41
   5  12   2   19.09    1.55
  -6 -12  -2   11.76    1.50
   6  12   2   12.27    1.17
   6  12   2   13.16    1.40
   6  12   2   11.19    1.56
   6  12   2   13.05    1.64
  -7 -12  -2    8.31    1.45
   7  12   2   12.46    1.69
   7  12   2   11.64    1.36
   7 -13  -2    3.55    1.16
   7 -13  -2    1.95    0.98
   7 -13  -2    2.99    1.17
   7 -13  -2    3.21    1.21
  -7  13   2    2.43    1.14
  -7  13   2    4.09    1.36
  -7  13   2    2.52    0.99
   6 -13  -2   12.27    1.61
   6 -13  -2   13.12    1.63
   6 -13  -2   12.31    1.68
   6 -13  -2   12.36    1.48
  -6  13   2   11.72    1.20
  -6  13   2   10.12    1.49
  -6  13   2   14.87    1.85
   5 -13  -2   28.55    2.09
   5 -13  -2   29.43    2.10
   5 -13  -2   30.58    2.14
   5 -13  -2   27.00    1.93
  -5  13   2   28.06    2.10
  -5  13   2   29.02    1.92
  -5  13   2   28.90    2.06
  -5  13   2   29.01    1.82
   4 -13  -2   40.24    2.44
   4 -13  -2   44.80    2.35
   4 -13  -2   45.08    2.40
   4 -13  -2   44.19    2.48
  -4  13   2   45.83    2.48
  -4  13   2   46.16    2.43
  -4  13   2   47.16    2.27
  -4  13   2   43.62    2.22
  -4  13   2   42.66    2.06
  -4  13   2   42.85    2.48
   3 -13  -2   -0.19    0.52
   3 -13  -2    0.76    0.67
   3 -13  -2    1.15    0.75
  -3  13   2    0.23    0.60
  -3  13   2    0.99    0.80
  -3  13   2    2.16    0.74
  -3  13   2    0.69    0.60
  -3  13   2    1.31    0.72
  -3  13   2   -0.23    0.63
   2 -13  -2   11.47    1.23
   2 -13  -2   12.96    1.28
   2 -13  -2   12.64    1.06
  -2  13   2   13.58    1.24
  -2  13   2   12.33    1.11
  -2  13   2   13.99    1.52
  -2  13   2   12.77    1.23
  -2  13   2   12.37    1.09
   1 -13  -2   12.88    1.10
   1 -13  -2   14.80    1.30
   1 -13  -2   11.84    0.90
  -1  13   2   13.07    0.97
  -1  13   2   14.02    1.23
  -1  13   2   13.47    1.06
  -1  13   2   15.39    1.17
  -1  13   2   15.75    1.59
  -1  13   2   12.42    1.23
   0 -13  -2   35.32    1.73
   0 -13  -2   35.72    1.59
   0 -13  -2   36.02    2.12
   0 -13  -2   35.56    1.46
   0 -13  -2   32.36    1.43
   0 -13  -2   37.49    1.90
   0  13   2   36.69    2.02
   0  13   2   35.53    1.85
   0  13   2   37.19    1.70
   0  13   2   38.05    1.66
   0  13   2   37.06    2.26
  -1 -13  -2   46.92    2.22
  -1 -13  -2   45.50    1.76
  -1 -13  -2   46.25    2.53
   1  13   2   46.02    2.40
   1  13   2   47.32    1.90
   1  13   2   47.68    2.16
   1  13   2   44.75    1.91
   1  13   2   45.06    2.58
  -2 -13  -2   44.88    2.53
  -2 -13  -2   49.42    2.35
   2  13   2   48.61    1.86
   2  13   2   50.30    2.51
   2  13   2   45.21    1.91
   2  13   2   50.31    1.93
   2  13   2   49.73    2.19
   2  13   2   45.94    2.63
  -3 -13  -2   26.47    1.95
  -3 -13  -2   25.20    1.64
   3  13   2   25.12    1.77
   3  13   2   24.59    1.41
   3  13   2   24.54    1.19
   3  13   2   23.56    1.79
  -4 -13  -2   25.99    1.92
   4  13   2   29.77    1.95
   4  13   2   24.67    1.81
   4  13   2   25.03    1.46
   4  13   2   25.02    1.20
   4  13   2   25.79    1.84
   4  13   2   25.35    1.70
  -5 -13  -2    1.14    0.85
   5  13   2    2.10    0.85
   5  13   2    0.77    0.73
   5  13   2    1.68    0.64
   5  13   2    2.40    0.80
  -6 -13  -2   -0.47    0.71
   6  13   2    0.12    0.72
   6  13   2   -0.72    0.51
  -7 -13  -2    0.02    0.96
   7  13   2    1.41    0.92
   7 -14  -2    6.74    1.43
   7 -14  -2    3.14    1.26
   7 -14  -2    2.62    1.33
  -7  14   2    3.02    1.14
  -7  14   2    3.96    1.49
  -7  14   2    4.69    1.37
   6 -14  -2    9.04    1.44
   6 -14  -2    7.29    1.42
   6 -14  -2    5.53    1.17
   6 -14  -2    5.26    1.21
  -6  14   2    6.84    1.28
  -6  14   2    4.21    1.28
  -6  14   2    6.77    1.01
   5 -14  -2    7.03    1.16
   5 -14  -2    7.61    1.30
   5 -14  -2    8.58    1.36
   5 -14  -2    9.00    1.45
  -5  14   2    5.57    1.11
  -5  14   2    8.05    1.23
  -5  14   2    7.57    1.37
  -5  14   2    8.18    1.12
   4 -14  -2   -0.01    0.66
   4 -14  -2    1.39    0.85
   4 -14  -2    2.05    0.78
  -4  14   2    0.44    0.70
  -4  14   2    0.81    0.59
  -4  14   2    1.74    0.93
  -4  14   2   -0.16    0.69
  -4  14   2    1.74    0.88
   3 -14  -2    4.70    0.94
   3 -14  -2    2.63    0.77
   3 -14  -2    4.18    0.97
  -3  14   2    2.22    0.74
  -3  14   2    2.58    0.75
  -3  14   2    3.07    0.91
  -3  14   2    2.21    0.94
  -3  14   2    2.66    0.80
  -3  14   2    3.73    0.84
   2 -14  -2    2.16    0.74
   2 -14  -2   -0.33    0.61
   2 -14  -2    0.18    0.48
  -2  14   2    0.45    0.59
  -2  14   2    0.75    0.57
  -2  14   2    0.60    0.87
  -2  14   2   -0.60    0.57
  -2  14   2   -0.54    0.62
   1 -14  -2   17.44    1.38
   1 -14  -2   17.06    1.72
   1 -14  -2   16.73    1.05
   1 -14  -2   15.83    1.23
  -1  14   2   14.61    1.15
  -1  14   2   15.39    1.66
  -1  14   2   16.43    1.08
  -1  14   2   14.88    1.33
  -1  14   2   15.79    1.43
   0 -14  -2   24.38    1.58
   0 -14  -2   25.85    1.84
   0 -14  -2   24.65    1.15
   0 -14  -2   27.03    1.47
   0  14   2   26.70    1.40
   0  14   2   23.32    1.40
   0  14   2   27.52    1.98
   0  14   2   23.70    1.70
   0  14   2   22.97    1.56
  -1 -14  -2   19.15    1.77
  -1 -14  -2   17.28    1.36
   1  14   2   17.59    1.33
   1  14   2   16.41    1.54
   1  14   2   18.20    1.13
   1  14   2   18.69    1.81
   1  14   2   16.51    1.11
  -2 -14  -2   -0.57    0.72
  -2 -14  -2   -0.73    0.54
   2  14   2    0.57    0.45
   2  14   2    0.60    0.75
   2  14   2    0.64    0.64
   2  14   2    0.28    0.84
  -3 -14  -2    5.71    1.17
  -3 -14  -2    5.40    0.93
   3  14   2    5.65    0.89
   3  14   2    4.42    1.14
   3  14   2    4.17    0.59
   3  14   2    5.16    1.07
  -4 -14  -2    0.76    0.87
   4  14   2    0.93    0.69
   4  14   2    0.99    0.80
   4  14   2    0.19    0.52
   4  14   2   -0.18    0.35
   4  14   2   -0.24    0.76
  -5 -14  -2    1.38    0.95
   5  14   2    0.72    0.89
   5  14   2    2.29    0.81
   5  14   2    2.72    0.73
  -6 -14  -2    0.61    0.94
   6  14   2   -0.05    0.56
   6  14   2    0.08    0.76
   6 -15  -2    2.58    1.17
   6 -15  -2    2.07    1.00
   6 -15  -2    0.43    0.92
   6 -15  -2   -0.25    0.94
  -6  15   2   -0.43    0.85
  -6  15   2    1.40    0.74
  -6  15   2    1.14    1.07
   5 -15  -2    3.00    0.95
   5 -15  -2    5.30    1.21
   5 -15  -2    3.89    1.04
  -5  15   2    4.16    0.95
  -5  15   2    5.59    1.15
  -5  15   2    2.52    1.03
  -5  15   2    3.69    1.22
   4 -15  -2    7.94    1.34
   4 -15  -2    9.14    1.24
   4 -15  -2   10.14    1.30
  -4  15   2    7.80    1.28
  -4  15   2    7.68    0.98
  -4  15   2    7.50    1.15
  -4  15   2    7.45    1.25
  -4  15   2    9.75    1.22
   3 -15  -2   -0.03    0.59
   3 -15  -2   -0.24    0.67
   3 -15  -2   -0.96    0.70
  -3  15   2    0.37    0.64
  -3  15   2   -0.48    0.68
  -3  15   2   -0.05    0.64
  -3  15   2   -0.06    0.63
  -3  15   2   -0.87    0.61
  -3  15   2   -0.42    0.76
   2 -15  -2    0.92    0.72
   2 -15  -2    1.45    0.59
   2 -15  -2    1.00    0.69
  -2  15   2    1.40    0.61
  -2  15   2    0.35    0.67
  -2  15   2    1.91    0.75
  -2  15   2    1.20    0.92
  -2  15   2    0.56    0.71
  -2  15   2    0.47    0.66
   1 -15  -2   -0.19    0.39
   1 -15  -2   -0.18    0.85
   1 -15  -2   -0.09    0.52
   1 -15  -2    0.36    0.65
  -1  15   2   -0.26    0.54
  -1  15   2    0.59    0.91
  -1  15   2   -0.04    0.74
  -1  15   2    0.15    0.69
   0 -15  -2    2.78    0.75
   0 -15  -2    4.55    1.15
   0  15   2    3.80    1.15
   0  15   2    3.76    0.92
   0  15   2    3.65    0.72
   0  15   2    5.00    0.92
  -1 -15  -2   25.52    1.92
  -1 -15  -2   24.62    1.63
   1  15   2   24.66    1.59
   1  15   2   21.21    1.74
   1  15   2   26.20    2.00
   1  15   2   24.25    1.32
  -2 -15  -2   10.80    1.52
  -2 -15  -2    9.29    1.23
   2  15   2   12.62    1.42
   2  15   2   12.00    1.17
   2  15   2   10.73    0.90
   2  15   2   13.93    1.61
  -3 -15  -2    8.66    1.48
  -3 -15  -2    8.85    1.19
   3  15   2    9.65    1.04
   3  15   2    8.23    0.76
   3  15   2    8.87    1.27
   3  15   2    9.65    1.41
  -4 -15  -2   12.16    1.63
   4  15   2    8.49    1.30
   4  15   2    9.79    1.24
   4  15   2   12.10    1.48
   4  15   2   10.23    1.06
  -5 -15  -2    1.35    1.03
   5  15   2    3.79    0.98
   5  15   2    2.40    1.04
  -6 -15  -2    0.34    0.99
   6  15   2   -1.19    0.74
   6 -16  -2    1.52    1.09
   6 -16  -2    0.74    0.94
  -6  16   2    0.31    0.76
  -6  16   2   -0.23    0.93
  -6  16   2   -1.39    0.97
   5 -16  -2    2.03    0.96
   5 -16  -2    1.13    0.82
   5 -16  -2    2.53    1.09
  -5  16   2    1.35    0.96
  -5  16   2    3.40    0.91
  -5  16   2    2.25    1.12
  -5  16   2    0.78    0.97
   4 -16  -2    4.12    1.02
   4 -16  -2    4.67    1.21
   4 -16  -2    5.57    1.06
  -4  16   2    4.95    1.21
  -4  16   2    2.15    0.92
  -4  16   2    6.35    1.16
  -4  16   2    4.90    1.14
   3 -16  -2    4.35    0.96
   3 -16  -2    5.92    0.98
   3 -16  -2    5.81    1.16
  -3  16   2    5.76    1.04
  -3  16   2    6.67    1.29
  -3  16   2    5.17    0.98
  -3  16   2    7.29    1.12
  -3  16   2    5.09    0.95
  -3  16   2    7.15    1.06
   2 -16  -2   10.25    1.26
   2 -16  -2   11.84    1.09
   2 -16  -2    9.70    1.26
  -2  16   2    9.32    1.19
  -2  16   2    8.74    1.07
  -2  16   2   11.15    1.56
  -2  16   2   11.54    1.32
  -2  16   2   11.50    1.27
   1 -16  -2    6.00    1.24
   1 -16  -2    5.65    0.99
   1 -16  -2    5.26    0.73
   1 -16  -2    3.95    0.83
  -1  16   2    5.93    1.28
  -1  16   2    5.66    1.07
  -1  16   2    4.98    0.97
  -1  16   2    4.19    0.79
   0 -16  -2    1.76    0.94
   0 -16  -2    1.42    0.69
   0  16   2    2.16    1.04
   0  16   2    0.74    0.70
   0  16   2    0.78    0.82
   0  16   2    1.00    0.61
  -1 -16  -2    2.08    0.94
  -1 -16  -2    0.99    0.70
   1  16   2    1.84    0.60
   1  16   2    3.49    1.09
   1  16   2    2.20    0.77
   1  16   2    2.80    0.95
  -2 -16  -2   -0.74    0.60
  -2 -16  -2    0.53    0.86
   2  16   2    0.60    0.84
   2  16   2    0.63    0.47
   2  16   2    0.82    0.89
   2  16   2   -0.81    0.55
  -3 -16  -2    1.06    0.80
  -3 -16  -2    1.00    1.04
   3  16   2    0.09    0.59
   3  16   2    0.91    0.45
   3  16   2    0.10    0.86
   3  16   2    0.67    0.86
  -4 -16  -2    7.14    1.38
   4  16   2    8.68    1.04
   4  16   2   10.02    1.51
   4  16   2    8.74    1.23
   4  16   2   11.18    1.49
  -5 -16  -2    6.27    1.34
   5  16   2    4.52    1.17
   5  16   2    7.86    1.28
  -6 -16  -2    4.08    1.30
   6  16   2    2.93    1.11
   5 -17  -2    1.56    0.89
   5 -17  -2    1.76    1.06
  -5  17   2    0.83    0.94
  -5  17   2    0.49    0.84
  -5  17   2   -1.95    0.69
   4 -17  -2    0.74    0.76
   4 -17  -2   -0.11    0.88
   4 -17  -2    0.32    0.74
  -4  17   2    0.22    0.78
  -4  17   2    2.40    1.08
  -4  17   2    1.49    0.90
  -4  17   2    1.26    0.89
   3 -17  -2   12.75    1.32
   3 -17  -2   11.66    1.51
   3 -17  -2   13.15    1.51
  -3  17   2   13.55    1.69
  -3  17   2   11.69    1.39
  -3  17   2   10.49    1.26
  -3  17   2   11.55    1.40
  -3  17   2   11.38    1.34
   2 -17  -2    4.22    0.95
   2 -17  -2    3.21    0.92
   2 -17  -2    2.84    1.10
  -2  17   2    3.67    0.92
  -2  17   2    2.79    0.91
  -2  17   2    2.93    0.81
  -2  17   2    4.51    1.22
  -2  17   2    5.64    0.93
   1 -17  -2    4.44    1.19
   1 -17  -2    3.37    0.82
   1 -17  -2    2.12    0.80
  -1  17   2    3.57    1.19
  -1  17   2    3.42    0.76
  -1  17   2    2.65    0.87
  -1  17   2    2.58    0.97
  -1  17   2    1.45    0.66
   0 -17  -2    4.90    0.98
   0 -17  -2    6.98    1.33
   0  17   2    3.91    1.25
   0  17   2    5.01    0.80
   0  17   2    5.51    1.01
   0  17   2    5.70    1.09
  -1 -17  -2   12.57    1.40
  -1 -17  -2   11.76    1.63
   1  17   2   10.70    1.42
   1  17   2   10.05    1.01
   1  17   2   11.52    1.63
   1  17   2   15.24    1.43
  -2 -17  -2   13.34    1.51
  -2 -17  -2   13.72    1.81
   2  17   2   11.65    1.50
   2  17   2   15.42    1.81
   2  17   2   11.74    1.00
   2  17   2   14.22    1.35
  -3 -17  -2    2.44    0.88
  -3 -17  -2    2.27    1.16
   3  17   2    2.74    0.81
   3  17   2    5.38    1.23
   3  17   2    4.24    1.16
  -4 -17  -2    0.89    1.09
   4  17   2    2.26    0.87
   4  17   2    0.45    0.89
   4  17   2   -0.40    0.63
   4  17   2    1.35    0.99
  -5 -17  -2   -0.39    1.08
   5  17   2   -1.83    0.87
   5  17   2    1.17    0.88
   5 -18  -2    0.35    0.85
   5 -18  -2   -1.66    0.96
  -5  18   2    1.74    1.16
   4 -18  -2    1.64    0.93
   4 -18  -2    0.01    0.95
  -4  18   2    0.72    0.99
  -4  18   2    2.34    1.20
  -4  18   2    2.02    0.98
   3 -18  -2    0.71    0.83
   3 -18  -2    0.04    0.80
  -3  18   2    0.98    0.82
  -3  18   2   -0.46    0.80
  -3  18   2    0.33    0.82
  -3  18   2    1.84    1.12
   2 -18  -2    0.07    0.71
   2 -18  -2    0.68    0.74
   2 -18  -2   -0.24    0.95
  -2  18   2    0.31    0.79
  -2  18   2   -1.60    0.64
  -2  18   2   -1.22    0.63
  -2  18   2    2.83    1.15
  -2  18   2   -0.43    0.71
   1 -18  -2   -0.80    0.87
   1 -18  -2    2.24    0.79
   1 -18  -2   -0.22    0.69
  -1  18   2    1.05    0.92
  -1  18   2    1.09    0.63
  -1  18   2    0.70    0.70
  -1  18   2    2.43    1.10
  -1  18   2    1.08    0.81
   0 -18  -2    3.60    1.21
   0 -18  -2    2.64    0.84
   0  18   2    3.54    0.90
   0  18   2    4.29    1.36
   0  18   2    3.30    0.80
   0  18   2    2.88    1.00
  -1 -18  -2    2.77    1.18
  -1 -18  -2    2.23    0.86
   1  18   2    2.75    0.88
   1  18   2    1.68    0.65
   1  18   2    2.35    1.10
   1  18   2    2.29    1.02
  -2 -18  -2   -0.76    0.68
  -2 -18  -2   -1.26    0.88
   2  18   2   -1.65    0.78
   2  18   2    0.07    0.95
   2  18   2    1.67    0.81
   2  18   2    0.10    0.49
  -3 -18  -2   -0.31    0.93
  -3 -18  -2   -1.12    0.69
   3  18   2    0.54    0.95
   3  18   2    0.43    0.92
   3  18   2   -0.25    0.71
  -4 -18  -2    0.83    1.16
   4  18   2    0.52    0.89
   4  18   2    0.50    0.72
   4  18   2    0.24    0.76
   4  18   2    0.02    1.04
  -5 -18  -2   -0.74    1.06
   5  18   2   -0.23    1.02
   4 -19  -2    8.45    1.55
  -4  19   2    3.55    1.14
  -4  19   2    7.12    1.55
   3 -19  -2    5.75    1.55
   3 -19  -2    3.59    1.08
  -3  19   2    5.33    1.15
  -3  19   2    5.12    1.42
  -3  19   2    4.43    1.11
  -3  19   2    5.91    1.16
   2 -19  -2    5.62    1.11
   2 -19  -2    4.79    1.06
   2 -19  -2    5.60    1.39
  -2  19   2    6.84    1.11
  -2  19   2    4.15    0.96
  -2  19   2    4.84    1.13
  -2  19   2    8.22    1.51
  -2  19   2    3.18    1.04
   1 -19  -2    3.32    0.96
   1 -19  -2    3.25    1.21
  -1  19   2    4.71    0.96
  -1  19   2    5.78    1.13
  -1  19   2    7.98    1.51
  -1  19   2    4.99    1.16
   0 -19  -2    0.02    0.80
   0 -19  -2    1.29    1.01
   0  19   2   -1.18    0.80
   0  19   2    0.51    0.80
   0  19   2    1.41    0.64
   0  19   2    0.02    1.12
  -1 -19  -2    1.95    0.88
  -1 -19  -2   -0.61    0.90
   1  19   2   -0.33    0.86
   1  19   2    0.34    1.10
   1  19   2   -0.21    0.53
   1  19   2    0.54    0.80
  -2 -19  -2    2.01    0.94
  -2 -19  -2    0.07    1.00
   2  19   2    2.23    0.94
   2  19   2    2.67    1.06
   2  19   2    0.95    0.59
   2  19   2   -0.11    1.08
  -3 -19  -2    0.84    0.79
  -3 -19  -2    0.12    1.10
   3  19   2   -0.28    0.96
   3  19   2    3.01    1.26
   3  19   2    2.25    0.91
  -4 -19  -2   -0.11    1.18
   4  19   2    1.50    0.91
   4  19   2    0.78    1.10
   4  19   2   -1.41    0.94
   3 -20  -2   11.94    1.69
   3 -20  -2    5.91    1.57
  -3  20   2    8.06    1.34
  -3  20   2   10.86    1.83
   2 -20  -2   11.50    1.86
   2 -20  -2   12.51    1.54
  -2  20   2   13.17    1.92
  -2  20   2    8.82    1.42
   1 -20  -2    7.14    1.52
  -1  20   2    5.61    1.49
  -1  20   2    5.22    1.15
  -1  20   2    3.52    1.19
  -1  20   2    7.30    1.12
   0 -20  -2    4.62    1.38
   0  20   2    4.84    1.39
   0  20   2    5.32    1.13
   0  20   2    2.38    1.16
   0  20   2    4.85    0.93
  -1 -20  -2   -0.72    1.03
   1  20   2    1.64    1.28
   1  20   2   -0.41    0.91
   1  20   2   -0.16    0.81
   1  20   2    0.54    0.64
  -2 -20  -2    1.12    1.12
   2  20   2    3.31    1.20
   2  20   2    1.09    1.15
   2  20   2    0.09    0.89
  -3 -20  -2   -0.27    1.09
   3  20   2    0.73    1.06
   3  20   2    3.42    1.28
   3  20   2    1.89    0.94
   2 -21  -2   -0.91    1.25
  -2  21   2   -2.21    0.92
   1 -21  -2    1.97    1.24
  -1  21   2    0.83    1.09
   0 -21  -2    4.02    1.43
   0  21   2    3.69    0.91
   0  21   2    4.11    1.25
  -1 -21  -2    4.29    1.54
   1  21   2    3.72    1.30
  -2 -21  -2    5.82    1.60
   2  21   2    8.01    1.52
  -2 -21   3    1.06    1.19
   1  21  -3   -0.76    0.73
  -1 -21   3    0.75    1.05
   0  21  -3    1.17    0.89
   0  21  -3   -0.47    0.77
   0 -21   3   -0.27    0.99
  -1  21  -3   -0.28    0.84
  -1  21  -3   -1.16    0.69
   1 -21   3    1.13    1.12
   3  20  -3   -0.66    0.68
  -3 -20   3    0.85    1.10
   2  20  -3   -0.44    0.64
   2  20  -3    0.95    1.06
   2  20  -3   -0.63    0.77
  -2 -20   3   -0.16    1.03
   1  20  -3    2.16    1.18
   1  20  -3    1.73    0.79
   1  20  -3    3.67    0.93
   1  20  -3    1.91    0.87
  -1 -20   3    2.46    1.27
   0  20  -3    3.56    0.95
   0  20  -3    5.68    1.42
   0  20  -3    6.38    1.14
   0  20  -3    5.19    1.01
   0 -20   3    4.66    1.27
  -1  20  -3   11.99    1.47
  -1  20  -3   14.75    1.95
   1 -20   3   11.45    1.86
  -2  20  -3    7.86    1.34
  -2  20  -3   10.46    1.66
   2 -20   3    7.35    1.52
  -3  20  -3    5.40    1.20
  -3  20  -3    8.28    1.54
  -3  20  -3    2.99    1.23
   3 -20   3    3.25    1.31
   3 -20   3    1.14    1.20
  -4 -19   3    7.14    1.66
   3  19  -3   18.50    1.93
   3  19  -3   16.62    2.00
   3  19  -3   18.64    1.48
  -3 -19   3   18.48    2.25
   2  19  -3   18.06    1.46
   2  19  -3   20.70    2.18
   2  19  -3   19.52    1.61
  -2 -19   3   17.58    1.76
  -2 -19   3   19.26    2.26
   1  19  -3   14.02    1.80
   1  19  -3   14.64    1.42
   1  19  -3    9.16    1.17
   1  19  -3   13.14    1.31
  -1 -19   3   10.34    1.71
  -1 -19   3   10.37    1.45
   0  19  -3   19.84    1.60
   0  19  -3   18.64    1.56
   0  19  -3   17.30    2.02
   0 -19   3   15.71    1.94
   0 -19   3   17.77    1.81
  -1  19  -3    6.21    1.13
  -1  19  -3    4.84    1.24
  -1  19  -3    2.60    0.88
   1 -19   3    3.18    1.18
   1 -19   3    6.41    1.17
  -2  19  -3    0.40    1.00
  -2  19  -3    0.27    0.81
  -2  19  -3    0.44    0.84
   2 -19   3    0.77    0.99
   2 -19   3    0.44    0.76
  -3  19  -3   16.46    1.89
  -3  19  -3   13.08    1.69
   3 -19   3    8.00    1.62
   3 -19   3   15.75    1.92
   3 -19   3   12.56    1.56
   3 -19   3   14.79    1.61
  -4  19  -3   10.94    1.64
  -4  19  -3    7.77    1.36
  -4  19  -3    5.78    1.23
  -4  19  -3   10.18    1.55
   4 -19   3    6.40    1.63
   4 -19   3    7.39    1.55
   4 -19   3    9.64    1.51
   5  18  -3    4.86    1.19
  -5 -18   3    2.42    1.43
   4  18  -3    1.19    0.94
   4  18  -3    2.03    0.97
  -4 -18   3    0.37    1.13
   3  18  -3    2.29    0.93
   3  18  -3    1.81    0.81
   3  18  -3    3.77    1.19
  -3 -18   3    2.15    1.27
   2  18  -3    0.94    0.63
   2  18  -3    1.42    0.75
   2  18  -3    0.53    0.55
   2  18  -3    2.02    1.05
  -2 -18   3   -0.13    1.00
  -2 -18   3    2.73    0.86
   1  18  -3    2.46    0.81
   1  18  -3    3.67    1.25
   1  18  -3    3.43    0.80
   1  18  -3    0.27    0.57
  -1 -18   3    2.99    0.91
  -1 -18   3    1.10    1.11
   0  18  -3    3.44    1.14
   0  18  -3    2.07    0.79
   0  18  -3    1.48    0.81
   0 -18   3    1.98    0.83
   0 -18   3    3.85    1.17
  -1  18  -3   13.24    1.70
  -1  18  -3   14.05    1.47
  -1  18  -3   12.12    1.35
   1 -18   3   13.30    1.40
   1 -18   3   14.18    1.49
   1 -18   3   11.70    1.67
  -2  18  -3    4.51    1.24
  -2  18  -3    2.90    0.94
  -2  18  -3    2.98    0.90
   2 -18   3    4.15    1.05
   2 -18   3    4.07    1.27
   2 -18   3    2.82    0.93
  -3  18  -3    1.37    0.93
  -3  18  -3    0.06    0.77
  -3  18  -3    1.16    0.80
  -3  18  -3   -0.58    0.85
   3 -18   3   -0.32    0.90
   3 -18   3   -1.25    0.74
   3 -18   3    0.58    0.69
   3 -18   3   -0.49    1.00
  -4  18  -3   -0.01    0.83
  -4  18  -3   -0.74    0.77
  -4  18  -3    1.45    0.97
   4 -18   3   -0.46    0.71
   4 -18   3    0.58    1.00
   4 -18   3    0.77    0.89
   4 -18   3    0.95    1.20
   5  17  -3    5.78    1.23
   5  17  -3    5.55    1.18
  -5 -17   3    3.26    1.42
   4  17  -3   24.02    1.98
   4  17  -3   21.38    1.49
   4  17  -3   25.30    2.04
  -4 -17   3   18.84    2.23
   3  17  -3   25.26    1.62
   3  17  -3   23.05    1.42
   3  17  -3   26.76    1.97
   3  17  -3   25.44    2.05
  -3 -17   3   28.68    2.38
   2  17  -3    7.79    1.03
   2  17  -3    7.70    0.96
   2  17  -3    8.29    1.39
   2  17  -3    6.42    0.87
  -2 -17   3    6.80    1.40
  -2 -17   3    4.87    1.01
   1  17  -3   13.28    1.69
   1  17  -3   10.80    1.20
   1  17  -3    9.50    1.05
  -1 -17   3    8.79    1.25
  -1 -17   3    9.92    1.52
   0  17  -3   15.07    1.75
   0  17  -3   14.20    1.38
   0  17  -3   14.22    1.39
   0 -17   3   13.96    1.37
   0 -17   3   13.05    1.45
   0 -17   3   14.01    1.69
  -1  17  -3    3.11    0.88
  -1  17  -3    4.99    0.96
  -1  17  -3    6.95    1.26
   1 -17   3    4.82    0.95
   1 -17   3    6.45    1.06
   1 -17   3    3.79    1.18
  -2  17  -3    0.37    0.71
  -2  17  -3    0.05    0.61
  -2  17  -3    1.36    0.95
  -2  17  -3    0.85    0.69
   2 -17   3   -0.06    0.99
   2 -17   3   -0.70    0.71
   2 -17   3    0.19    0.65
   2 -17   3   -0.59    0.66
  -3  17  -3   -0.01    0.81
  -3  17  -3    1.83    0.83
  -3  17  -3    1.75    0.91
  -3  17  -3    1.00    0.80
   3 -17   3   -0.30    0.90
   3 -17   3    2.73    0.83
   3 -17   3    2.12    1.02
   3 -17   3    0.46    0.75
  -4  17  -3    8.92    1.39
  -4  17  -3    9.06    1.40
  -4  17  -3    5.80    1.17
  -4  17  -3    9.78    1.45
   4 -17   3    8.43    1.34
   4 -17   3    8.96    1.57
   4 -17   3    8.74    1.23
  -5  17  -3   12.14    1.63
  -5  17  -3    7.41    1.45
  -5  17  -3    8.39    1.42
   5 -17   3   12.89    1.91
   5 -17   3   10.89    1.61
   5 -17   3   11.28    1.38
   6  16  -3   13.65    1.61
   6  16  -3   16.51    1.76
  -6 -16   3   15.51    2.17
   5  16  -3   10.94    1.43
   5  16  -3    8.26    1.36
  -5 -16   3    8.19    1.60
   4  16  -3   12.76    1.53
   4  16  -3   16.28    1.22
   4  16  -3   17.79    1.85
  -4 -16   3   15.60    1.98
   3  16  -3    2.60    0.69
   3  16  -3    2.46    0.94
   3  16  -3    1.70    0.56
   3  16  -3    4.15    1.09
  -3 -16   3    3.21    1.18
   2  16  -3    0.12    0.44
   2  16  -3    0.02    0.58
   2  16  -3    0.85    0.85
   2  16  -3    0.55    0.52
  -2 -16   3    0.23    0.62
  -2 -16   3    0.25    0.92
   1  16  -3   16.86    1.41
   1  16  -3   15.75    1.73
   1  16  -3   15.19    1.20
  -1 -16   3   13.16    1.64
  -1 -16   3   14.63    1.49
  -1 -16   3   14.86    1.25
   0  16  -3   41.69    2.60
   0  16  -3   44.86    2.22
   0  16  -3   47.25    2.25
   0 -16   3   41.44    2.24
   0 -16   3   40.57    2.27
   0 -16   3   38.43    2.53
  -1  16  -3   70.67    2.86
  -1  16  -3   74.97    3.16
  -1  16  -3   75.07    3.68
  -1  16  -3   73.71    3.18
   1 -16   3   71.25    3.55
   1 -16   3   68.19    3.14
   1 -16   3   65.89    3.12
  -2  16  -3   35.53    2.05
  -2  16  -3   37.37    2.35
  -2  16  -3   36.79    1.98
  -2  16  -3   35.51    2.12
   2 -16   3   33.82    2.07
   2 -16   3   34.15    2.47
   2 -16   3   37.22    2.24
   2 -16   3   36.15    2.05
  -3  16  -3    5.08    1.06
  -3  16  -3    5.71    1.02
  -3  16  -3    7.27    1.28
  -3  16  -3    6.13    1.08
   3 -16   3    7.53    1.31
   3 -16   3    7.42    1.19
   3 -16   3    6.63    1.36
   3 -16   3    6.08    1.04
  -4  16  -3    8.71    1.24
  -4  16  -3    7.69    1.26
  -4  16  -3   10.60    1.42
  -4  16  -3   10.25    1.46
   4 -16   3    8.69    1.39
   4 -16   3    7.98    1.49
   4 -16   3    7.37    1.12
  -5  16  -3    1.97    0.92
  -5  16  -3    1.04    0.95
  -5  16  -3    1.71    1.01
  -5  16  -3    4.08    1.05
   5 -16   3    2.48    0.85
   5 -16   3    3.73    1.26
   5 -16   3    1.36    0.93
   6  15  -3    1.55    0.78
   6  15  -3    0.70    0.76
  -6 -15   3    1.90    1.18
   5  15  -3    0.83    0.78
   5  15  -3    1.24    0.74
  -5 -15   3    1.35    1.22
   4  15  -3   -0.13    0.72
   4  15  -3   -0.54    0.47
   4  15  -3    0.68    0.75
  -4 -15   3    0.86    1.04
   3  15  -3    2.42    0.95
   3  15  -3    1.58    0.50
   3  15  -3    2.62    0.87
   3  15  -3    2.15    0.64
   3  15  -3    2.09    0.47
  -3 -15   3    2.54    1.07
   2  15  -3    0.22    0.44
   2  15  -3   -0.07    0.60
   2  15  -3   -0.06    0.47
   2  15  -3   -0.29    0.77
  -2 -15   3    0.46    0.88
  -2 -15   3    0.35    0.60
   1  15  -3    0.65    0.52
   1  15  -3    0.23    0.62
   1  15  -3    1.49    0.95
  -1 -15   3    0.06    0.33
  -1 -15   3    1.23    0.86
  -1 -15   3    1.16    0.62
  -1 -15   3    1.29    0.70
   0  15  -3    0.08    0.60
   0  15  -3    2.18    0.94
   0  15  -3    1.18    0.69
   0 -15   3    1.66    0.90
   0 -15   3    0.37    0.64
   0 -15   3    0.85    0.65
  -1  15  -3    1.18    0.66
  -1  15  -3    0.76    0.67
  -1  15  -3    1.11    0.52
  -1  15  -3    0.55    0.85
   1 -15   3    0.53    0.67
   1 -15   3    0.83    0.62
   1 -15   3    0.84    0.83
  -2  15  -3    1.64    0.68
  -2  15  -3    0.21    0.66
  -2  15  -3    0.74    0.85
  -2  15  -3    0.40    0.65
   2 -15   3    0.07    0.54
   2 -15   3    0.21    0.60
   2 -15   3    0.45    0.75
   2 -15   3    0.34    0.91
  -3  15  -3    0.26    0.70
  -3  15  -3    0.31    0.66
  -3  15  -3    0.69    0.77
  -3  15  -3   -0.02    0.64
   3 -15   3   -0.45    0.62
   3 -15   3   -0.91    0.80
   3 -15   3   -0.93    0.57
  -4  15  -3    6.08    1.18
  -4  15  -3    5.02    1.06
  -4  15  -3    6.51    1.25
  -4  15  -3    5.20    1.06
   4 -15   3    5.35    1.11
   4 -15   3    6.37    1.31
   4 -15   3    5.16    0.99
  -5  15  -3   12.76    1.36
  -5  15  -3    6.74    1.34
  -5  15  -3   10.76    1.47
  -5  15  -3    9.18    1.31
   5 -15   3   11.60    1.75
   5 -15   3   12.54    1.37
   5 -15   3   11.17    1.53
  -6  15  -3    2.96    1.24
  -6  15  -3    2.46    0.96
  -6  15  -3    2.30    1.09
  -6  15  -3    1.89    0.99
   6 -15   3    3.13    1.18
   6 -15   3    2.05    1.23
   7  14  -3    3.20    1.13
  -7 -14   3    3.03    1.38
   6  14  -3    6.75    1.12
   6  14  -3    7.68    1.15
  -6 -14   3    7.38    1.48
   5  14  -3    6.00    1.10
   5  14  -3    6.47    1.11
  -5 -14   3    6.12    1.35
   4  14  -3    4.93    0.72
   4  14  -3    4.96    1.05
   4  14  -3    3.47    0.95
  -4 -14   3    3.36    1.20
[truncated: 1,284,895 more chars]
